# Supplementary material for: Tumor Microenvironment Characterization in Breast Cancer and an Immune Cell Infiltration Score Development, Validation, and Application
Source: Front Oncol. 2022 Jun 27;12:844082. doi: 10.3389/fonc.2022.844082 (PMC9273207; doi:10.3389/fonc.2022.844082)
Supplement: Supplementary File 1 — The immune cells gene set. [file Table_1.xlsx]

## Sheet: Supplementary File 1
Supplementary File 1：The immune cells gene set
Activated CD8 T cell	ADRM1	AHSA1	C1GALT1C1	CCT6B	CD37	CD3D	CD3E	CD3G	CD69	CD8A	CETN3	CSE1L	GEMIN6	GNLY	GPT2	GZMA	GZMH	GZMK	IL2RB	LCK	MPZL1	NKG7	PIK3IP1	PTRH2	TIMM13	ZAP70
Central memory CD8 T cell	ACTN4	ADAM12	ADCY9	F13A1	FCER1G	FCGR3B	FGF7	FKBP4	GLUD1	GM2A	GUSB	IL1RN	NOL11	NTRK1	RARA	RNF128	SIGLEC1	TNFRSF11A	TOX4	UBA52	ULBP1
Effector memory CD8 T cell	ACAP1	APOL3	ARHGAP10	ATP10D	C3AR1	CCR5	CD160	CD55	CFLAR	CMKLR1	DAPP1	FCRL6	FLT3LG	GZMM	HAPLN3	HLA-DMB	HLA-DPA1	HLA-DPB1	IFI16	LIME1	LTK	NFKBIA	SETD7	SIK1	TRIB2
Activated CD4 T cell	AIM2	BIRC3	BRIP1	CCL20	CCL4	CCL5	CCNB1	CCR7	DUSP2	ESCO2	ETS1	EXO1	EXOC6	IARS	ITK	KIF11	KNTC1	NUF2	PRC1	PSAT1	RGS1	RTKN2	SAMSN1	SELL	TRAT1
Central memory CD4 T cell	ABHD3	AHNAK	ANXA2P2	AQP3	ATHL1	BMI1	BZW2	CD63	COL4A1	CYLD	ELMO2	FYN	GLIPR1	GSS	IFITM2	ITGB1	ITGB2	KLF5	LSP1	NDUFB9	PKM2	SFXN3	SIRPG	SMAD4	STX4	TRADD	VIM	XRCC6
Effector memory CD4 T cell	ATM	CASP3	CASQ1	CD300E	DARS	DOCK9	EXOSC9	EZH2	GDE1	IL34	NCOA4	NEFL	PDGFRL	PTGS1	REPS1	SCG2	SDPR	SIGLEC14	SIGLEC6	TAL1	TFEC	TIPIN	TPK1	UQCRB	USP9Y	WIPF1	ZCRB1
T follicular helper cell	B3GAT1	CDK5R1	PDCD1	BCL6	CD200	CD83	CD84	FGF2	GPR18	CEBPA	CECR1	CLEC10A	CLEC4A	CSF1R	CTSS	DMN	DPP4	LRRC32	MC5R	MICA	NCAM1	NCR2	NRP1	PDCD1LG2	PDCD6	PRDX1	RAE1	RAET1E	SIGLEC7	SIGLEC9	TYRO3	CHST12	CLIC3	IVNS1ABP	KIR2DL2	LGMN
Gamma delta T cell	ACP5	AQP9	BTN3A2	C1orf54	CARD8	CCL18	CD209	CD33	CD36	CDK5	IL10RB	KLRF1	LGALS1	MAPK7	KLHL7	KRT80	LAMC1	LCORL	LMNB1	MEIS3P1	MPL	FABP1	FABP5	FADD	MFAP3L	MINPP1	RPS24	RPS7	RPS9	DBNL	CCL13
Type 1 T helper cell	CD70	TBX21	ADAM8	AHCYL2	ALCAM	B3GALNT1	BBS12	BST1	CD151	CD47	CD48	CD52	CD53	CD59	CD6	CD68	CD7	CD96	CFHR3	CHRM3	CLEC7A	COL23A1	COL4A4	COL5A3	DAB1	DLEU7	DOC2B	EMP1	F12	FURIN	GAB3	GATM	GFPT2	GPR25	GREM2	HAVCR1	HSD11B1	HUNK	IGF2	RCSD1	RYR1	SAV1	SELE	SELP	SH3KBP1	SIT1	SLC35B3	SIGLEC10	SKAP1
Type 17 T helper cell	IL17A	IL17RA	C2CD4A	C2CD4B	CA2	CCDC65	CEACAM3	IL17C	IL17F	IL17RC	IL17RE	IL23A	ILDR1	LONRF3	SH2D6	TNIP2	ABCA1	ABCB1	ADAMTS12	ANK1	ANKRD22	B3GALT2	CAMTA1	CCR9	CD40	GPR44	IFT80
Type 2 T helper cell	ASB2	CSRP2	DAPK1	DLC1	DNAJC12	DUSP6	GNAI1	LAMP3	NRP2	OSBPL1A	PDE4B	PHLDA1	PLA2G4A	RAB27B	RBMS3	RNF125	TMPRSS3	GATA3	BIRC5	CDC25C	CDC7	CENPF	CXCR6	DHFR	EVI5	GSTA4	HELLS	IL26	LAIR2
Regulatory T cell	CCL3L1	CD72	CLEC5A	FOXP3	ITGA4	L1CAM	LIPA	LRP1	LRRC42	MARCO	MMP12	MNDA	MRC1	MS4A6A	PELO	PLEK	PRSS23	PTGIR	ST8SIA4	STAB1
Activated B cell	ADAM28	CD180	CD79B	BLK	CD19	MS4A1	TNFRSF17	IGHM	GNG7	MICAL3	SPIB	HLA-DOB	IGKC	PNOC	FCRL2	BACH2	CR2	TCL1A	AKNA	ARHGAP25	CCL21	CD27	CD38	CLEC17A	CLEC9A	CLECL1
Immature B cell	CD22	CYBB	FAM129C	FCRL1	FCRL3	FCRL5	FCRLA	HDAC9	HLA-DQA1	HVCN1	KIAA0226	NCF1	NCF1B	P2RY10	SP100	TXNIP	STAP1	TAGAP	ZCCHC2
Memory B cell	AICDA	CCNA2	CDKN3	CLCN5	ENPP1	FCER1A	FCRL4	MYC	RUNX2	SORL1	SOX5	STAT5A	STAT5B	TLR9
Natural killer cell	AKT3	AXL	BST2	CDH2	CRTAM	CSF2RA	CTSZ	CXCL1	CYTH1	DAXX	DGKH	DLL4	DPYD	ERBB3	F11R	FAM27A	FAM49A	FASLG	FCGR1A	FN1	FSTL1	FUCA1	GBP3	GLS2	GRB2	LST1	BCL2	CDC5L	FGF18	FUT5	FZR1	GAGE2	IGFBP5	KANK2	LDB3
CD56 bright natural killer cell	ABAT	C11orf75	C5orf15	CDHR1	DCAF12	DYNLL1	GPR137B	HCP5	HDGFRP2	KRT86	MLST8	ELMOD3	ENTPD5	FAM119A	FAM179A	CLIC2	COX7A2L	CREB3L4	CSF1	CSNK2A2	CSTA	CSTB	CTPS	CTSD	FST	GATA2	GMPR	HDC	HEY1	HOXA1	HS2ST1	HS3ST1	BCL11B	CDH3	MYL6B	NAA16	ClQA	ClQB	CYP27B1	EIF3M
CD56 dim natural killer cell	CYP27A1	DDX55	DYRK2	RPL37A	NOTCH3	AKR7A3	GPRC5C	GRIN1	HLA-E	PORCN	PSMC4	UPP1	IL21R	KIR2DS1	KIR2DS2	KIR2DS5
Myeloid derived suppressor cell	CCR2	CD14	CD2	CD86	CXCR4	FCGR2A	FCGR2B	FCGR3A	FERMT3	GPSM3	IL18BP	IL4R	ITGAL	ITGAM	PARVG	PSAP	PTGER2	PTGES2	S100A8	S100A9
Natural killer T cell	BTN2A2	CD101	CD109	CNPY3	CNPY4	CREB1	CRTC2	CRTC3	CSF2	KLRC1	FUT4	ICAM2	IL32	LAMP2	LILRB5	KLRG1	HSPA4	HSPB6	ISM2	ITIH2	KDM4C	KIR2DS4	KIRREL3	SDCBP	NFATC2IP	MICB	KIR2DL1	KIR2DL3	KIR3DL1	KIR3DL2	NCR1	FOSL1	TSLP	SLC7A7	SPP1	TREM2	UBASH3A	YBX2	CCDC88A	CLEC1A	THBD	PDPN	VCAM1	EMR1
Activated dendritic cell	ABCD1	C1QC	CAPG	CCL3L3	CD207	CD302	ATP5B	ATP5L	ATP6V1A	BCL2L1	C1QB	SNURF	SPCS3	CCNA1	CEACAM8	NOS2	SRA1	TNFRSF6B	TREM1	TREML1	RHOA	SLC25A37	TNFSF14	TREML4	VNN2	XPO6	CLEC4C	TNFAIP2	UBD	ACTR3	RAB1A	SLA	HLA-DQA2	SIGLEC5	SLAMF9
Plasmacytoid dendritic cell	CBX6	DAB2	DDX17	HIGD1A	IDH3A	IL3RA	MAGED1	NUCB2	OFD1	OGT	PDIA4	SERTAD2	SIRPA	TMED2	ENG	FCAR	IGF1	ITGA2B	GABARAP	GPX1	KRT23	PROK2	RALB	RETNLB	RNF141	SEC14L1	SEPX1	EMP3	CD300LF	ABTB1	KLHL21	PHRF1
Immature dendritic cell	ACADM	AHCYL1	ALDH1A2	ALDH3A2	ALDH9A1	ALOX15	AMT	ARL1	ATIC	ATP5A1	CAPZA1	LILRA5	RDX	RRAGD	TACSTD2	INPP5F	RAB38	PLAU	CSF3R	SLC18A2	AMPD2	CLTB	C1orf162
Macrophage	AIF1	CCL1	CCL14	CCL23	CCL26	CD300LB	CNR1	CNR2	EIF1	EIF4A1	FPR1	FPR2	FRAT2	GPR27	GPR77	RNASE2	MS4A2	BASP1	IGSF6	HK3	VNN1	FES	NPL	FZD2	FAM198B	HNMT	SLC15A3	CD4	TXNDC3	FRMD4A	CRYBB1	HRH1	WNT5B
Eosinophil	GIPR	KRT18P50	LRMP	FOSB	RRP12	GPR183	NR4A3	ST3GAL6	DEPDC5	PDE6C	PKD2L2	GPR65	IL5RA	P2RY14	DACH1	DAPK2	EMR3
Mast cell	ADAMTS3	CPA3	CMA1	CTSG	ARHGAP15	CPM	FCN1	FTL	HSPA6	ITGA9	RNASE3	S100A4	SIGLEC8	SLC6A4	PTGS2	EGR3	PILRA
Macrophage	ASGR2	CFP	ASGR1	CD1D	UPK3A	ACTG1	ANXA5	ATP6V1B2	CFL1	DAZAP2	CTBS	EMR4P	HIVEP2	MARCKSL1	MBP	MMP15	PNPLA6	TMBIM6	PQBP1	TEX264	IKZF1
Neutrophil	CREB5	CDA	CHST15	S100A12	APOBEC3A	CASP5	MMP25	HAL	C1orf183	FFAR2	MAK	CXCR1	STEAP4	MGAM	BTNL8	CXCR2	TNFRSF10C	VNN3
[truncated: 28 more columns]

## Sheet: Supplementary File 2
Supplementary File 2: Relative Fractions of tumor-infiltrating immune cells of 112 normal tussues and 968 tumorous tissues with TCGA-BRCA patients
ID	Activated CD8 T cell	Central memory CD8 T cell	Effector memeory CD8 T cell	Activated CD4 T cell	Central memory CD4 T cell	Effector memeory CD4 T cell	T follicular helper cell	Gamma delta T cell	Type 1 T helper cell	Type 17 T helper cell	Type 2 T helper cell	Regulatory T cell	Activated B cell	Immature B cell	Memory B cell	Natural killer cell	CD56 bright natural killer cell	CD56 dim natural killer cell	Myeloid derived suppressor cell	Natural killer T cell	Activated dendritic cell	Plasmacytoid dendritic cell	Immature dendritic cell	Macrophage	Eosinophil	Mast cell	Monocyte	Neutrophil	StromalScore	ImmuneScore
TCGA_BH_A0E1_N	0.197048	0.256954	0.161129	-0.0388729	0.46092	0.0798324	0.0621554	0.213807	0.0618634	-0.0997682	0.0958793	-0.0137465	-0.150052	-0.105388	0.0950443	0.229751	0.289063	0.26817	0.205624	0.0562776	0.11835	0.378611	0.314863	-0.0565898	-0.084264	-0.0461165	0.299639	-0.288849	-222.852	-2.49372
TCGA_BH_A18N_N	0.145906	0.336369	0.195198	-0.102426	0.461045	0.119976	0.18169	0.23779	0.108255	-0.049975	0.123866	0.158711	-0.179821	-0.035336	0.0760243	0.308532	0.283925	0.252133	0.221952	0.0941816	0.134234	0.415408	0.354894	0.00870399	-0.0125398	0.180149	0.3008	-0.201443	1110.41	440.584
TCGA_A7_A13E_N	0.190471	0.373205	0.241305	-0.0485169	0.4631	0.123637	0.228262	0.3121	0.152259	-0.0685669	0.145924	0.239499	-0.160818	-0.0329358	0.0910749	0.314687	0.310322	0.24189	0.325055	0.134363	0.1774	0.395948	0.354835	0.127581	-0.0330946	0.175709	0.326649	-0.123563	1803.3	1110.62
TCGA_BH_A18K_N	0.109892	0.265602	0.145935	-0.141938	0.448659	0.0835819	0.122988	0.176624	0.0607002	-0.0793466	0.145399	0.0426988	-0.192004	-0.107276	0.10085	0.280633	0.285169	0.249351	0.0801888	0.0361765	0.116119	0.387229	0.322586	-0.074922	-0.0888252	0.0654006	0.329954	-0.282423	450.177	-238.12
TCGA_BH_A0H7_N	0.186701	0.303404	0.121759	-0.0169888	0.477416	0.0988519	0.0996371	0.241899	0.0774049	-0.0995461	0.0989848	0.0577506	-0.185284	-0.0926054	0.0642648	0.249634	0.324111	0.33274	0.200633	0.0593934	0.107547	0.380279	0.29599	-0.0483664	-0.129142	3.56e-05	0.302264	-0.25634	226.16	109.584
TCGA_BH_A18L_N	0.153874	0.345143	0.195155	-0.0732136	0.484943	0.101503	0.193228	0.272745	0.144118	-0.0182198	0.130829	0.168235	-0.195654	-0.0428641	0.0529143	0.310833	0.295549	0.245	0.21389	0.122858	0.150097	0.424583	0.332666	0.022189	0.00418996	0.170792	0.303042	-0.229894	1274.39	528.375
TCGA_E9_A1N6_N	0.24159	0.31738	0.235282	0.0316756	0.496354	0.118701	0.200331	0.259847	0.159273	-0.0988059	0.129438	0.140562	-0.0719318	0.0544215	0.0976278	0.309558	0.285176	0.261639	0.30914	0.116776	0.171598	0.421177	0.348437	0.023282	0.0346369	0.149951	0.320403	-0.2421	960.107	1033.45
TCGA_A7_A0CH_N	0.258146	0.369217	0.214268	0.00738309	0.5145	0.104176	0.219975	0.322614	0.1541	-0.0540294	0.10963	0.213813	-0.0101298	0.0518856	0.0507188	0.294503	0.312429	0.312931	0.368711	0.115956	0.168501	0.405727	0.34957	0.0924823	-0.0402768	0.160823	0.340719	-0.17826	1219.41	1439.87
TCGA_E2_A15M_N	0.186845	0.346782	0.213662	-0.00472156	0.480741	0.128003	0.192225	0.25243	0.162924	-0.0290197	0.163302	0.142921	-0.191544	-0.0498493	0.0705012	0.359646	0.28475	0.251428	0.235086	0.150033	0.156706	0.405723	0.329644	0.0377542	0.0304491	0.177478	0.301926	-0.155726	1448.62	712.052
TCGA_E9_A1RD_N	0.207317	0.346156	0.248037	-0.0819353	0.478944	0.141029	0.233354	0.29419	0.152276	-0.0596991	0.126999	0.209142	-0.193285	-0.0187507	0.113618	0.318299	0.298768	0.241509	0.262079	0.141734	0.146957	0.402483	0.359246	0.0902278	-0.0608938	0.192435	0.315124	-0.199542	1595.2	958.508
TCGA_BH_A0BA_N	0.227344	0.327572	0.207503	0.0132797	0.499913	0.11441	0.169254	0.264608	0.135939	-0.0747924	0.14333	0.163028	-0.0718449	-0.000975964	0.116041	0.293162	0.301685	0.276602	0.305293	0.105495	0.179368	0.40538	0.342067	0.00811866	-0.0429489	0.222897	0.335696	-0.211989	1183.32	968.438
TCGA_AC_A2FM_N	0.2447	0.304552	0.17941	-0.0624738	0.469962	0.087678	0.128962	0.251368	0.115648	-0.0405521	0.0624946	0.133814	-0.125829	-0.0494382	0.0273185	0.269069	0.309374	0.332622	0.312974	0.0829056	0.140771	0.386258	0.325557	0.0438935	-0.0162432	0.169405	0.311022	-0.181009	434.682	770.994
TCGA_GI_A2C9_N	0.181409	0.34304	0.259649	0.0301231	0.510227	0.137257	0.197612	0.273391	0.167423	-0.0507625	0.143235	0.169926	-0.155772	-0.0119269	0.0489624	0.329779	0.277367	0.258475	0.293983	0.139636	0.191896	0.422643	0.332934	0.0275138	0.0400762	0.185626	0.30999	-0.172561	1287.22	879.811
TCGA_BH_A1EU_N	0.130066	0.338138	0.189132	-0.0694488	0.469291	0.14543	0.149595	0.224238	0.109711	-0.083075	0.141257	0.113621	-0.159582	-0.049835	0.0799726	0.32649	0.28973	0.238094	0.221379	0.080127	0.174675	0.414878	0.326316	-0.016954	-0.0561549	0.110981	0.281608	-0.216652	921.188	297.698
TCGA_E9_A1N4_N	0.194144	0.272326	0.210524	0.0222522	0.468942	0.120841	0.100624	0.183037	0.0913517	-0.0958496	0.125017	0.0564226	-0.161581	-0.00810445	0.0897448	0.274873	0.288199	0.251495	0.223968	0.0405102	0.160352	0.397366	0.320857	-0.0655267	-0.0527601	-0.0317652	0.298932	-0.296362	-99.266	390.461
TCGA_BH_A0B8_N	0.16613	0.306152	0.220876	-0.0937274	0.450591	0.102607	0.211615	0.262705	0.134438	-0.0677225	0.114862	0.169199	-0.217907	-0.0220459	0.0952961	0.304327	0.258644	0.211605	0.214297	0.115516	0.136645	0.395673	0.346882	0.0249007	0.0340103	0.158535	0.316469	-0.186937	1482.02	584.537
TCGA_BH_A1FB_N	0.200199	0.326185	0.19807	-0.0383425	0.474554	0.115418	0.148573	0.197223	0.111377	-0.0844994	0.114888	0.0732255	-0.120374	-0.0269765	0.0822856	0.280778	0.28602	0.266133	0.239585	0.0628103	0.173214	0.405773	0.339199	-0.0330219	0.0226206	0.143157	0.29786	-0.237085	502.763	549.065
TCGA_BH_A0B5_N	0.163673	0.290125	0.186781	-0.103074	0.435976	0.113206	0.190408	0.244059	0.105673	-0.0629417	0.108133	0.129562	-0.2093	-0.0506954	0.0806579	0.260964	0.265324	0.215935	0.176184	0.0768411	0.148224	0.389391	0.312905	0.0383056	0.0197097	0.16489	0.300321	-0.148477	1235.63	446.834
TCGA_A7_A13F_N	0.198369	0.334135	0.211868	0.00686839	0.48051	0.134261	0.196777	0.294596	0.13501	-0.0847818	0.130913	0.160466	-0.143573	-0.0423149	0.0956027	0.304672	0.299977	0.246492	0.249651	0.100988	0.157971	0.414127	0.334639	0.0388549	-0.0415311	0.124521	0.314744	-0.233322	1279.57	743.169
TCGA_E9_A1R7_N	0.173191	0.358309	0.261194	-0.0902241	0.483039	0.153311	0.229491	0.302451	0.155662	-0.0885754	0.135711	0.239529	-0.165126	0.0172281	0.100571	0.321769	0.288137	0.222092	0.313606	0.13542	0.167229	0.409299	0.360689	0.0989937	-0.038994	0.162503	0.315088	-0.143046	1834.3	1109.6
TCGA_BH_A0DT_N	0.099899	0.317788	0.14138	-0.0513906	0.459419	0.0837613	0.0993832	0.192497	0.0632613	-0.0767029	0.138023	0.0174085	-0.198241	-0.118792	0.0805822	0.27502	0.280942	0.272475	0.123965	0.0597463	0.122382	0.400392	0.328844	-0.0807483	-0.0594084	-0.00977751	0.27834	-0.240781	324.971	-356.265
TCGA_BH_A18R_N	0.161183	0.291016	0.182466	-0.100077	0.481435	0.119476	0.143967	0.185198	0.116709	-0.0909829	0.129741	0.0611385	-0.128001	-0.0536432	0.105523	0.300951	0.295927	0.242479	0.131779	0.0606537	0.116444	0.410892	0.325225	-0.0493836	-0.0471612	0.230034	0.288081	-0.282068	799.629	222.178
TCGA_BH_A0H5_N	0.15799	0.271696	0.185833	-0.043519	0.455304	0.0840522	0.101579	0.185063	0.0658497	-0.0652969	0.121454	0.0118047	-0.164523	-0.0778354	0.096638	0.261955	0.2849	0.277174	0.185453	0.0373106	0.15079	0.39441	0.321052	-0.0681369	-0.0473088	0.00603006	0.28598	-0.279884	242.217	79.2412
TCGA_BH_A0BV_N	0.0826008	0.349822	0.140986	-0.0833642	0.463087	0.088102	0.0939775	0.229134	0.0809021	-0.0600891	0.139828	0.0507286	-0.20896	-0.137491	0.0768176	0.272332	0.298794	0.251359	0.134044	0.0765525	0.0986318	0.397358	0.321294	-0.0550385	-0.0578239	0.0543229	0.288772	-0.26056	763.424	-330.819
TCGA_E9_A1N5_N	0.115774	0.369171	0.171513	0.0469932	0.482427	0.102666	0.0991667	0.265201	0.0816765	-0.069765	0.190085	0.132575	-0.132721	-0.0750124	0.15498	0.282918	0.273143	0.274554	0.191135	0.078116	0.145705	0.390822	0.328996	-0.0350499	-0.129182	0.0511453	0.306468	-0.307314	818.135	174.562
TCGA_AC_A2FB_N	0.246278	0.344376	0.264263	-0.0352516	0.509749	0.14886	0.2072	0.286251	0.150478	-0.0572476	0.121468	0.204849	-0.0957356	0.0229022	0.113112	0.309214	0.313439	0.253717	0.353338	0.134093	0.143801	0.408455	0.351394	0.0871792	-0.0417646	0.215655	0.320994	-0.181127	1491.75	1240.46
TCGA_BH_A0DH_N	0.281223	0.311276	0.182548	-0.0870949	0.486012	0.108618	0.163657	0.253944	0.119099	-0.0679475	0.0869407	0.138325	-0.153312	-0.0608489	0.0621337	0.280401	0.331691	0.299913	0.28166	0.106763	0.129151	0.413212	0.344592	0.0246601	-0.0999569	0.111292	0.305291	-0.223338	923.917	784.842
TCGA_BH_A0AY_N	0.223228	0.318848	0.196082	-0.0232841	0.491052	0.109372	0.170849	0.246737	0.12938	-0.0558555	0.155293	0.129467	-0.122016	-0.0580314	0.0637511	0.31842	0.306293	0.234086	0.23734	0.107751	0.131393	0.426117	0.356621	-0.0137414	-0.0663976	0.0861922	0.29682	-0.216358	1047.27	656.199
TCGA_BH_A0DP_N	0.160638	0.32846	0.142587	-0.0723849	0.45946	0.10161	0.068695	0.181519	0.0660594	-0.112741	0.102828	0.0623512	-0.173184	-0.102735	0.0806394	0.2787	0.310831	0.270377	0.198397	0.0528259	0.125462	0.381748	0.314411	-0.0530216	-0.061672	0.0430631	0.301702	-0.237229	370.017	98.5915
TCGA_BH_A0C3_N	0.204722	0.32161	0.166623	-0.0763326	0.482891	0.103923	0.101816	0.195831	0.0848154	-0.070288	0.103899	0.0563322	-0.0871459	-0.023829	0.113963	0.291266	0.29163	0.246678	0.225815	0.0528413	0.139789	0.416204	0.346719	-0.0300459	-0.159468	0.0391692	0.296094	-0.30725	418.744	406.313
TCGA_BH_A0HK_N	0.167537	0.336764	0.192799	-0.0333994	0.5022	0.124221	0.147234	0.24875	0.14476	-0.047451	0.104676	0.159946	-0.14254	-0.0487142	0.0505165	0.311734	0.290894	0.283569	0.28368	0.126399	0.147176	0.401606	0.323045	0.00993132	0.0178938	0.143383	0.30924	-0.179237	989.822	655.071
TCGA_BH_A0HA_N	0.250001	0.233486	0.17446	0.0114257	0.451379	0.0604067	0.0639999	0.166221	0.0637198	-0.115929	0.109512	-0.0106983	-0.174053	-0.0533513	0.0601496	0.232534	0.282986	0.25055	0.17549	0.0131686	0.0948482	0.393846	0.337007	-0.0859105	-0.0881719	-0.00263524	0.280302	-0.326329	-387.529	71.1572
TCGA_BH_A0DZ_N	0.20719	0.300556	0.16785	-0.0333133	0.476925	0.0705294	0.0892072	0.212162	0.0801123	-0.0285551	0.118806	0.0430212	-0.148405	-0.0830363	0.0882672	0.251225	0.316888	0.340418	0.252014	0.0580758	0.129566	0.376584	0.30252	-0.0263033	-0.114519	0.0023179	0.317833	-0.241937	108.606	318.622
TCGA_BH_A18P_N	0.136561	0.269459	0.155969	-0.0883276	0.436848	0.0869783	0.151863	0.197859	0.0879373	-0.0445158	0.142969	0.0262194	-0.224896	-0.0851919	0.0651868	0.287754	0.288763	0.246722	0.093221	0.0626334	0.118814	0.398232	0.344421	-0.0570926	0.00135102	0.167061	0.288957	-0.248537	685.905	-120.411
TCGA_E9_A1NA_N	0.19222	0.34781	0.243164	-0.116821	0.482238	0.116768	0.189274	0.2607	0.143854	-0.0804954	0.12126	0.207352	-0.149766	-0.0338328	0.0577284	0.313615	0.277277	0.247259	0.347579	0.102943	0.184723	0.416869	0.34401	0.0774333	-0.0788397	0.147862	0.31843	-0.180249	1272.69	1018.56
TCGA_BH_A1FR_N	0.219315	0.389388	0.23251	-0.00141749	0.526449	0.144183	0.221746	0.314555	0.140175	-0.0615486	0.136232	0.210853	-0.125007	0.0168747	0.0844277	0.327828	0.293834	0.291272	0.354129	0.127843	0.178086	0.419289	0.392316	0.10767	-0.0330553	0.155949	0.329548	-0.22617	1470.83	1367.81
TCGA_E2_A1LH_N	0.227578	0.263463	0.168502	-0.0263184	0.479101	0.0685842	0.0919382	0.22087	0.0802809	-0.0649696	0.104278	0.0361756	-0.127192	-0.00823063	0.0603465	0.262225	0.295795	0.286617	0.229846	0.0519814	0.137494	0.390172	0.330134	-0.0414065	-0.0583824	0.00745614	0.304067	-0.284545	-437.731	384.5
TCGA_BH_A1F2_N	0.144666	0.304985	0.187847	-0.0554521	0.459864	0.10597	0.181043	0.224705	0.127087	-0.0207424	0.159687	0.0829997	-0.172326	-0.0493775	0.0956723	0.299281	0.276141	0.229218	0.174214	0.099565	0.157047	0.419883	0.346837	0.0105732	0.0292488	0.214306	0.301367	-0.173578	1034.25	387.836
TCGA_BH_A0B3_N	0.226674	0.322681	0.224261	-0.0257969	0.497292	0.122637	0.143814	0.23171	0.129099	-0.0597419	0.131572	0.121669	-0.119977	0.0161531	0.0916699	0.326012	0.293216	0.268727	0.283661	0.0827308	0.155699	0.417367	0.340035	-0.00746021	-0.0612983	0.0710719	0.297896	-0.245418	737.309	951.748
TCGA_E9_A1NG_N	0.17712	0.364628	0.263576	-0.0420712	0.486849	0.136719	0.248629	0.318129	0.182431	-0.0145374	0.153765	0.251353	-0.192289	0.00813097	0.106918	0.325662	0.273656	0.245644	0.330143	0.152985	0.1613	0.409807	0.361921	0.0879419	0.0744358	0.202145	0.322683	-0.168361	1718.94	1141.29
TCGA_BH_A0DL_N	0.247226	0.338703	0.245676	0.00162762	0.503699	0.136631	0.199878	0.268312	0.150063	-0.0614372	0.151949	0.192425	-0.114436	0.0148153	0.092488	0.32324	0.302151	0.254221	0.329696	0.110099	0.198391	0.422556	0.329205	0.0484104	-0.0911248	0.0665236	0.324388	-0.245143	1230.83	1205.36
TCGA_BH_A0BT_N	0.141629	0.281323	0.131607	-0.0503142	0.441537	0.0829355	0.0604256	0.184293	0.0662248	-0.0769154	0.0984734	0.0290419	-0.187174	-0.104791	0.0721387	0.272281	0.305543	0.314955	0.166437	0.0474311	0.158356	0.398031	0.323932	-0.0611133	-0.0710974	0.016101	0.295029	-0.249984	-79.6197	-130.654
TCGA_BH_A1EO_N	0.266079	0.402023	0.272228	0.0253132	0.511631	0.172957	0.28675	0.37406	0.205026	-0.049193	0.108743	0.296735	-0.163177	0.0583252	0.124147	0.31606	0.296399	0.271865	0.421036	0.212321	0.200208	0.389503	0.357683	0.210429	0.0649771	0.317701	0.366347	0.0126767	2036.86	1818.71
TCGA_BH_A0AZ_N	0.126272	0.35267	0.17088	-0.064968	0.475915	0.0990427	0.094539	0.194348	0.0802325	-0.0528834	0.15	0.0775587	-0.175661	-0.0375072	0.0814618	0.298884	0.309943	0.271755	0.158252	0.0709225	0.104159	0.406687	0.345292	-0.037241	-0.0219233	0.0755587	0.2887	-0.245898	786.539	113.094
TCGA_BH_A0DV_N	0.119205	0.262582	0.142019	-0.0307666	0.47465	0.0889616	0.0961697	0.200921	0.0778696	-0.079365	0.131401	0.0257351	-0.176275	-0.119295	0.0469801	0.284922	0.282374	0.294478	0.144733	0.0554736	0.113637	0.38784	0.306517	-0.0744765	-0.0519706	-0.0122168	0.292219	-0.217546	75.2504	-191.452
TCGA_E9_A1RC_N	0.211307	0.317913	0.246591	-0.0800826	0.457996	0.130276	0.22935	0.294437	0.139788	-0.0787596	0.126332	0.19505	-0.212955	0.0265573	0.0699412	0.290075	0.252487	0.238141	0.272961	0.114147	0.154399	0.397471	0.319455	0.0842507	-0.00221732	0.135321	0.32928	-0.119159	1618.88	1058.14
TCGA_GI_A2C8_N	0.130006	0.266771	0.106137	-0.0823042	0.430617	0.154529	0.072644	0.190686	0.0656605	-0.0257749	0.0537779	0.0321276	-0.198918	-0.0703505	0.0225164	0.243051	0.190838	0.298732	0.107615	0.0594977	0.0603703	0.328993	0.301695	-0.102262	0.0883486	0.0633569	0.355849	-0.203459	461.101	-302.372
TCGA_BH_A0BM_N	0.200577	0.258858	0.175705	-0.0284934	0.476226	0.055155	0.090131	0.201806	0.0843104	-0.081313	0.118528	0.0155576	-0.186171	-0.0786308	0.105473	0.265285	0.302372	0.289026	0.237521	0.0659979	0.14788	0.393677	0.363488	-0.0444253	-0.0925943	-0.0122911	0.290498	-0.272144	-243.827	168.722
TCGA_BH_A1EN_N	0.247779	0.313585	0.234704	-0.0770171	0.485201	0.126626	0.20802	0.275908	0.145382	-0.0801279	0.122515	0.157115	-0.123927	-0.00509657	0.0549146	0.329003	0.303866	0.245169	0.257571	0.128508	0.160894	0.410746	0.34094	0.0423236	-0.0807214	0.103553	0.324858	-0.184119	1355.38	938.421
TCGA_BH_A1ET_N	0.154682	0.317698	0.217676	-0.0715776	0.468379	0.122732	0.164054	0.228595	0.133414	-0.0824959	0.132071	0.110814	-0.157197	-0.0165252	0.0900424	0.315124	0.276831	0.240927	0.172093	0.0891422	0.141427	0.403547	0.323706	0.0104018	-0.00988091	0.126587	0.293063	-0.210467	1027.45	446.198
TCGA_BH_A0BW_N	0.465018	0.290427	0.341002	0.282363	0.555579	0.185819	0.20766	0.272909	0.218226	-0.0736567	0.187062	0.30684	0.342135	0.368001	0.14843	0.346872	0.296009	0.282234	0.456076	0.14199	0.278488	0.421291	0.333761	0.0596068	0.0460286	0.160402	0.351508	-0.237625	929.489	2655.48
TCGA_BH_A0C0_N	0.136046	0.277042	0.157248	-0.110805	0.479176	0.0785461	0.102722	0.169957	0.0771547	-0.0910229	0.0924762	0.0411296	-0.131454	-0.0683208	0.074759	0.281065	0.295071	0.285741	0.168949	0.0454888	0.102559	0.39196	0.333726	-0.0555458	-0.12581	0.00484341	0.285704	-0.279014	182.318	-0.454829
TCGA_A7_A13G_N	0.139095	0.319265	0.209004	-0.103451	0.432465	0.138997	0.223631	0.258343	0.12577	-0.0518302	0.120418	0.163225	-0.20644	-0.0169206	0.0871188	0.307293	0.276732	0.206344	0.155985	0.104492	0.147856	0.390404	0.308749	0.0658581	0.0466805	0.210455	0.284686	-0.150701	1440.86	541.98
TCGA_BH_A1FG_N	0.172775	0.306214	0.163137	0.0267217	0.448562	0.132013	0.131675	0.234287	0.131295	-0.0451365	0.170706	0.0585758	-0.183133	-0.0196883	0.0854372	0.279412	0.313703	0.188961	0.186533	0.101744	0.149762	0.358129	0.357471	0.0204409	0.0218465	0.205556	0.265486	-0.208064	784.201	536.574
TCGA_E9_A1RI_N	0.155209	0.314883	0.211025	-0.0920213	0.426955	0.126778	0.215522	0.268999	0.129322	-0.073993	0.126513	0.14701	-0.211315	-0.00614686	0.113319	0.288249	0.27209	0.19239	0.181764	0.114464	0.169809	0.377776	0.329002	0.07296	0.0221	0.0887358	0.301145	-0.152127	1481.75	696.932
TCGA_BH_A208_N	0.163785	0.314291	0.177845	-0.0524379	0.463909	0.115589	0.096601	0.193043	0.0943612	-0.0681626	0.133915	0.0406555	-0.0992716	-0.0529373	0.0811812	0.263366	0.294956	0.233572	0.17103	0.0893545	0.122894	0.398318	0.347836	-0.0597227	-0.016565	0.09493	0.286547	-0.295802	347.814	54.5999
TCGA_E2_A153_N	0.159519	0.332899	0.197596	-0.000102437	0.512856	0.101337	0.163135	0.239994	0.100142	-0.0630887	0.121278	0.130089	-0.168714	-0.0170151	0.0470464	0.28869	0.303642	0.302522	0.259492	0.0717878	0.185736	0.41548	0.364801	-0.000808266	-0.0706024	0.0281945	0.324973	-0.226014	600.767	654.144
TCGA_BH_A0BQ_N	0.185698	0.311881	0.22622	0.0368148	0.473118	0.105488	0.113343	0.209759	0.113058	-0.0496236	0.175487	0.067716	-0.100693	-0.0257045	0.128713	0.291242	0.291185	0.266339	0.195821	0.0902814	0.167265	0.407924	0.325192	-0.04373	-0.0635821	0.0967781	0.315411	-0.245645	717.712	465.565
TCGA_BH_A0DD_N	0.189013	0.343781	0.226704	-0.0639773	0.467837	0.135072	0.241471	0.306405	0.169542	-0.0441833	0.111102	0.216624	-0.248218	0.00370945	0.104726	0.299117	0.266037	0.250972	0.231189	0.147025	0.146376	0.397063	0.319283	0.095824	0.00783734	0.175085	0.329654	-0.158193	1660.35	925.727
TCGA_BH_A1F6_N	0.124517	0.365601	0.226492	-0.0603687	0.468588	0.163993	0.232685	0.310448	0.168053	-0.0721903	0.193064	0.239605	-0.221769	-0.0139852	0.107128	0.329157	0.304371	0.209841	0.267426	0.173064	0.17209	0.41544	0.368299	0.0792266	0.0376696	0.23155	0.2927	-0.129944	1720.63	875.277
TCGA_E2_A1LS_N	0.164473	0.271972	0.160989	-0.0833856	0.436183	0.101659	0.176711	0.206145	0.113923	-0.0512055	0.120905	0.0454566	-0.217098	-0.0869785	0.113834	0.278067	0.253357	0.204789	0.0913417	0.0801364	0.103613	0.376643	0.320266	-0.0281889	0.0406465	0.233153	0.299245	-0.176872	1019.3	107.418
TCGA_BH_A0H9_N	0.187583	0.277944	0.220285	-0.0940993	0.460222	0.095494	0.213364	0.246894	0.13993	-0.0245594	0.0577816	0.141999	-0.185674	-0.049166	0.0588966	0.295376	0.281483	0.281937	0.176782	0.11545	0.150067	0.379148	0.295794	0.0593403	-0.00839249	0.151421	0.340547	-0.129831	1240.96	621.258
TCGA_BH_A18Q_N	0.15755	0.300311	0.169373	-0.0365093	0.46192	0.114601	0.143259	0.17126	0.123986	-0.0748732	0.173654	0.0479211	-0.0974632	-0.0270034	0.0653681	0.304909	0.295793	0.276266	0.156693	0.0559031	0.136383	0.412429	0.321202	-0.0771022	-0.0427226	0.0877959	0.295789	-0.256301	621.234	212.926
TCGA_BH_A18M_N	0.169988	0.352903	0.192303	-0.00539813	0.465413	0.13204	0.18766	0.237779	0.14635	-0.0388071	0.14181	0.153993	-0.196679	-0.0347286	0.0747849	0.315897	0.294677	0.247043	0.270949	0.119756	0.138968	0.417315	0.342072	0.0239726	0.0408098	0.212242	0.316301	-0.122357	1346.9	742.038
TCGA_BH_A203_N	0.14793	0.272057	0.176535	-0.0559689	0.456805	0.100672	0.151498	0.205759	0.0990171	-0.101268	0.16473	0.0532142	-0.178544	-0.0554927	0.117451	0.285965	0.28836	0.225485	0.158072	0.0749893	0.137792	0.4059	0.352008	-0.0358417	-0.0587901	0.0590628	0.281158	-0.249525	623.297	134.397
TCGA_BH_A1FD_N	0.161067	0.320726	0.204058	-0.027145	0.448007	0.134255	0.192144	0.239327	0.125559	-0.0679032	0.171458	0.121725	-0.177102	-0.0109832	0.110213	0.321722	0.317136	0.233222	0.219197	0.084406	0.156869	0.402315	0.345173	0.023805	0.0220212	0.212251	0.288047	-0.183426	945.231	586.755
TCGA_E2_A1IG_N	0.150542	0.309155	0.212774	-0.0148356	0.476816	0.118182	0.185739	0.251919	0.122743	-0.0419499	0.133597	0.130307	-0.185244	-0.0621412	0.101435	0.294878	0.27395	0.245556	0.214622	0.12458	0.157335	0.416955	0.33314	0.016876	-0.0137511	0.1501	0.30772	-0.217436	1214.49	546.31
TCGA_E9_A1RH_N	0.157457	0.319917	0.20448	-0.116158	0.466198	0.140064	0.222101	0.275112	0.122853	-0.0710856	0.111401	0.19191	-0.2016	-0.001603	0.0780764	0.298444	0.297814	0.236248	0.21386	0.112068	0.145666	0.414778	0.351245	0.0677651	-0.121975	0.200977	0.316946	-0.193384	1506.94	661.575
TCGA_BH_A209_N	0.279386	0.367026	0.261106	0.0324048	0.497461	0.139306	0.190433	0.285436	0.159516	-0.0834538	0.168051	0.201157	-0.0773784	0.0630392	0.0895592	0.338487	0.29556	0.229428	0.31398	0.142464	0.189806	0.399558	0.33872	0.06679	-0.0532628	0.0711726	0.300318	-0.18505	1463.38	1332.72
TCGA_E2_A15I_N	0.156885	0.271556	0.175337	-0.0616611	0.447121	0.113684	0.178323	0.212738	0.118716	-0.06001	0.173432	0.0599971	-0.146081	-0.0225949	0.13168	0.281715	0.288619	0.196373	0.0933788	0.106562	0.123955	0.379585	0.323831	-0.0119574	0.0132126	0.160966	0.285376	-0.201964	1127.96	192.33
TCGA_BH_A0BZ_N	0.201738	0.375015	0.225126	-0.0163243	0.469663	0.115965	0.22606	0.278874	0.165895	-0.0372609	0.131867	0.197296	-0.211779	-0.0221582	0.0978308	0.326935	0.300818	0.249021	0.284878	0.130351	0.19204	0.417198	0.365498	0.0581201	0.0193086	0.174225	0.320234	-0.170354	1514.39	923.298
TCGA_BH_A1EW_N	0.197287	0.359995	0.15227	0.0425501	0.458222	0.122853	0.111656	0.227686	0.110329	-0.108528	0.171716	0.0959153	-0.170215	-0.000619723	0.110418	0.290999	0.29026	0.275914	0.172748	0.0760284	0.107094	0.375466	0.302983	-0.0563876	-0.0200588	0.162108	0.276349	-0.215304	554.766	252.065
TCGA_E9_A1RB_N	0.245862	0.369498	0.213307	0.0262653	0.482161	0.134767	0.218632	0.27729	0.147498	-0.0827568	0.163374	0.199502	-0.106013	0.0379359	0.139971	0.313744	0.299401	0.219092	0.317732	0.116057	0.170441	0.389545	0.357694	0.0903575	-0.0683995	0.150771	0.327653	0.015311	1351.95	1234.55
TCGA_BH_A1F8_N	0.198795	0.339802	0.198191	-0.00871072	0.473053	0.135513	0.164232	0.246165	0.120991	-0.0828645	0.159854	0.130942	-0.181758	-0.0617159	0.0596895	0.302629	0.299041	0.243518	0.216376	0.126603	0.155531	0.409947	0.324483	0.0270809	-0.0462791	0.109337	0.28739	-0.207381	1129.43	529.703
TCGA_BH_A204_N	0.1425	0.322123	0.209613	-0.0942742	0.447496	0.137745	0.211014	0.255232	0.153898	-0.0353534	0.138958	0.15595	-0.206347	-0.0443485	0.0764862	0.306241	0.276805	0.237755	0.165803	0.144391	0.150532	0.410042	0.339811	0.0467611	0.0389025	0.201116	0.297675	-0.178927	1556.35	491.421
TCGA_E2_A1LB_N	0.113239	0.273431	0.127022	-0.0896403	0.449367	0.0599911	0.0363758	0.201284	0.0415218	-0.103028	0.134636	-0.0216104	-0.158789	-0.12354	0.0707286	0.245086	0.294646	0.256036	0.114731	0.0193409	0.0689122	0.368651	0.313895	-0.081526	-0.114252	-0.0389024	0.306853	-0.333262	-163.551	-460.928
TCGA_BH_A0AU_N	0.193626	0.260944	0.164448	-0.106501	0.459379	0.0774735	0.0755607	0.183939	0.0736703	-0.0890569	0.0895639	0.0236464	-0.150638	-0.0900717	0.0743231	0.262686	0.300663	0.247608	0.181325	0.0501065	0.123755	0.401376	0.323929	-0.0566148	-0.112754	-0.0308709	0.307649	-0.286374	-37.9875	64.2535
TCGA_BH_A0DK_N	0.119223	0.28127	0.113927	-0.0322811	0.472661	0.0796063	0.0921597	0.229337	0.0480122	-0.0451461	0.115093	0.0510123	-0.228651	-0.0967441	0.0551335	0.263327	0.291657	0.267159	0.145145	0.0361121	0.119849	0.372182	0.368723	-0.0895183	-0.0668307	0.0618239	0.302063	-0.236986	35.2727	-253.074
TCGA_BH_A1EV_N	0.17871	0.320925	0.211373	0.118722	0.463157	0.163615	0.191053	0.257737	0.141497	-0.0706134	0.204446	0.153069	-0.182651	0.0273005	0.135005	0.306386	0.295535	0.203938	0.240456	0.0962029	0.183879	0.394271	0.339063	0.0203888	0.0220334	0.228995	0.277686	-0.183376	1216.43	743.461
TCGA_E9_A1NF_N	0.177123	0.409386	0.285198	-0.0654442	0.495577	0.154765	0.297317	0.335536	0.188325	-0.0723331	0.0971955	0.301527	-0.184199	0.0539345	0.102503	0.334443	0.24679	0.261967	0.402729	0.17409	0.193274	0.391618	0.342295	0.181182	0.0580705	0.195186	0.351794	-0.0740835	1967.7	1580.97
TCGA_A7_A0DB_N	0.185468	0.364636	0.271234	-0.00552294	0.50375	0.162408	0.294259	0.363979	0.174449	-0.0777556	0.111186	0.293867	-0.175604	0.0462036	0.166241	0.326458	0.284866	0.24458	0.422077	0.192526	0.168184	0.389725	0.360659	0.223133	-0.0171274	0.220522	0.372929	-0.0997358	1938.87	1613.9
TCGA_E9_A1N9_N	0.149557	0.276753	0.172476	-0.0627852	0.487735	0.0823667	0.153967	0.229539	0.10729	-0.0643069	0.115259	0.0238402	-0.170315	-0.11029	0.0563782	0.268212	0.276301	0.258177	0.15533	0.0365831	0.138263	0.403061	0.35456	-0.0728962	-0.0482532	0.0898082	0.31426	-0.241544	645.25	-21.7892
TCGA_BH_A1FU_N	0.190091	0.316678	0.181302	-0.0763461	0.470836	0.108498	0.12557	0.201529	0.0937838	-0.0638206	0.115337	0.0706432	-0.168336	-0.0437984	0.0756544	0.307414	0.294359	0.255717	0.174542	0.0858968	0.123535	0.414538	0.332653	-0.0340076	-0.0742479	0.141669	0.287518	-0.251067	897.177	309.996
TCGA_A7_A0DC_N	0.111724	0.32755	0.183226	-0.0782688	0.468846	0.0995639	0.164824	0.253958	0.115686	-0.0784214	0.133784	0.106387	-0.222721	-0.0621063	0.0997763	0.291117	0.2868	0.258623	0.243077	0.0734912	0.137542	0.408114	0.327309	0.0114584	-0.025313	0.176132	0.290937	-0.179966	1233.25	378.288
TCGA_BH_A1FH_N	0.214441	0.360534	0.23795	0.0218629	0.502311	0.158354	0.213665	0.296645	0.180299	-0.0333252	0.154803	0.223004	-0.188534	0.00169991	0.0909724	0.326887	0.302465	0.234387	0.348041	0.135603	0.199366	0.412086	0.36403	0.0751252	0.0337794	0.242554	0.328314	-0.0606439	1350.04	1257.75
TCGA_BH_A0DO_N	0.201326	0.283253	0.17687	-0.0430255	0.479903	0.0984391	0.100418	0.209754	0.111082	-0.0629305	0.120434	0.0382882	-0.0943083	-0.0565377	0.0539172	0.279903	0.285633	0.257421	0.206139	0.0662926	0.15118	0.402796	0.324519	-0.056911	-0.0736239	0.0450879	0.291018	-0.304552	335.548	319.848
TCGA_E2_A15K_N	0.325584	0.340946	0.262843	-0.00777807	0.49934	0.11185	0.207646	0.335962	0.182163	-0.0447012	0.0936152	0.204914	-0.135803	-0.0312418	0.036143	0.319072	0.315538	0.306403	0.37458	0.14148	0.197321	0.411843	0.31124	0.111592	-0.0512385	0.181922	0.349627	-0.16643	1323.2	1378.77
TCGA_BH_A0B7_N	0.167973	0.276407	0.181699	-0.00166091	0.454185	0.0835016	0.0793253	0.162946	0.0634012	-0.0842779	0.143235	0.024667	-0.143845	-0.0703065	0.114261	0.25582	0.292345	0.24367	0.174118	0.0659718	0.145939	0.392691	0.33552	-0.0737715	-0.101319	-0.0396914	0.295242	-0.299762	94.9613	43.9268
TCGA_BH_A0E0_N	0.190634	0.270341	0.125409	-0.0707813	0.472188	0.0632186	0.0741426	0.223284	0.062682	-0.037358	0.104314	0.0356366	-0.201678	-0.104639	0.10074	0.245993	0.309589	0.312711	0.187026	0.0443547	0.108979	0.367483	0.302316	-0.0427486	-0.081998	0.00555242	0.33831	-0.260369	30.67	-1.92948
TCGA_A7_A0D9_N	0.209696	0.372314	0.2554	-0.00342677	0.478163	0.130608	0.252363	0.314633	0.161748	-0.0557756	0.108133	0.234565	-0.191472	0.0381625	0.119175	0.317404	0.270924	0.235533	0.345328	0.1416	0.194914	0.399936	0.356978	0.1239	0.0467625	0.237146	0.316556	-0.0567109	1674.28	1348.53
TCGA_BH_A18V_N	0.217594	0.325141	0.183066	-0.072731	0.49043	0.110026	0.155165	0.258652	0.119273	-0.0451159	0.0905633	0.110218	-0.104303	-0.0450823	0.0451638	0.268157	0.322936	0.276731	0.294324	0.0901293	0.100264	0.394248	0.327522	0.0356062	-0.0146325	0.152909	0.333756	-0.236221	706.491	690.771
TCGA_BH_A1FE_N	0.21496	0.308535	0.20881	0.0462463	0.441684	0.125883	0.120807	0.205371	0.114685	-0.0794499	0.19845	0.044358	-0.106987	0.00378789	0.104108	0.267621	0.284278	0.196343	0.195536	0.0744347	0.147041	0.380576	0.34403	-0.0422999	-0.000625848	0.104716	0.276089	-0.283736	306.287	515.991
TCGA_BH_A1F0_N	0.203962	0.304821	0.224308	-0.0542509	0.476562	0.135782	0.173367	0.225151	0.137182	-0.0770615	0.148636	0.0854984	-0.097587	-0.00540033	0.0602541	0.320353	0.292704	0.239074	0.205227	0.0804977	0.160148	0.415028	0.322587	0.00240187	0.0112811	0.168701	0.288459	-0.220893	923.363	523.396
TCGA_BH_A1FJ_N	0.139918	0.354705	0.21827	0.0257265	0.454608	0.174949	0.187031	0.288509	0.155607	-0.046979	0.190263	0.178616	-0.122236	0.0476076	0.108264	0.317422	0.298393	0.193186	0.232206	0.123407	0.164606	0.400041	0.337035	0.0354281	0.0765869	0.152633	0.281086	-0.172187	1378.29	741.132
TCGA_BH_A18S_N	0.226546	0.319986	0.236246	0.0207019	0.490163	0.118772	0.212093	0.29264	0.163678	-0.0175102	0.156738	0.189584	-0.136697	0.0143956	0.0391182	0.316097	0.306218	0.280172	0.355875	0.118426	0.211457	0.421488	0.365737	0.0643738	0.044938	0.148898	0.322086	-0.162587	898.392	1238.29
TCGA_BH_A1FC_N	0.274116	0.346761	0.223628	-0.0156563	0.481697	0.124559	0.195734	0.270495	0.176269	-0.0806476	0.121875	0.168663	-0.127589	0.0101927	0.0705561	0.340002	0.325097	0.278194	0.305645	0.114461	0.177717	0.408707	0.342518	0.0437069	-0.00710852	0.140753	0.313535	-0.181279	1197.31	1153.99
TCGA_E9_A1RF_N	0.198887	0.343941	0.262079	-0.0387136	0.454741	0.157862	0.255878	0.314743	0.161209	-0.0675178	0.105474	0.23414	-0.169576	0.0634828	0.101407	0.295447	0.26973	0.225495	0.288437	0.144307	0.180032	0.38265	0.316877	0.117538	0.0293105	0.178927	0.30454	-0.0879133	1734.23	1132.25
TCGA_BH_A18J_N	0.157636	0.328052	0.193225	-0.0529525	0.479924	0.090993	0.180331	0.234227	0.131226	-0.0658766	0.111665	0.12896	-0.206099	-0.0523612	0.0926445	0.293074	0.269357	0.261915	0.258235	0.109244	0.161852	0.411134	0.331953	-0.000882259	-0.00253671	0.105527	0.291273	-0.20786	710.506	427.514
TCGA_E9_A1ND_N	0.295734	0.387884	0.292739	-0.0211558	0.519312	0.128752	0.273186	0.377474	0.17484	-0.0827298	0.0943117	0.303982	-0.0927684	0.0455971	0.0883816	0.321154	0.312721	0.293067	0.478643	0.16261	0.200721	0.408444	0.384371	0.225726	-0.0219664	0.198517	0.389484	-0.216671	1703.58	2009.45
TCGA_E2_A158_N	0.159493	0.329591	0.234616	-0.0405682	0.471378	0.131339	0.211511	0.261223	0.144379	-0.0669598	0.150803	0.166284	-0.217378	-0.0093254	0.0850843	0.314241	0.259315	0.23708	0.257901	0.092898	0.13742	0.398168	0.348348	0.0556121	-0.0225604	0.253231	0.329005	-0.148439	1591.3	737.841
TCGA_BH_A0BC_N	0.186675	0.309875	0.221538	-0.0229956	0.501554	0.119769	0.164774	0.26104	0.146003	-0.07101	0.119189	0.12529	-0.162928	-0.0361251	0.0907373	0.314234	0.30819	0.257375	0.300943	0.0963027	0.173505	0.413849	0.33441	0.0273322	-0.0262526	0.209702	0.301356	-0.215127	992.619	713.581
TCGA_AC_A23H_N	0.166383	0.331346	0.207621	-0.0884068	0.480021	0.146772	0.179441	0.265817	0.125058	-0.0970232	0.156666	0.1308	-0.141762	-0.0137973	0.114172	0.312785	0.30134	0.218339	0.260767	0.116265	0.160628	0.409967	0.33963	0.0455119	-0.108464	0.184789	0.300985	-0.179982	1288.89	658.033
TCGA_A7_A0CE_N	0.213118	0.364372	0.199169	-0.0276651	0.498191	0.118457	0.143576	0.293713	0.107467	-0.0559352	0.0880864	0.183745	-0.124844	-0.0386048	0.0795575	0.28654	0.322989	0.3064	0.333738	0.107629	0.156658	0.407447	0.33789	0.0826482	-0.0690819	0.132585	0.320303	-0.223993	911.862	934.805
TCGA_BH_A0DG_N	0.178626	0.302633	0.208253	-0.0417405	0.463617	0.11998	0.100562	0.220588	0.0928914	-0.11028	0.158018	0.0861961	-0.15444	-0.013469	0.164746	0.298684	0.285087	0.228016	0.19429	0.0709578	0.137525	0.39299	0.323575	-0.0420786	-0.0437688	0.0455718	0.293577	-0.304372	392.815	374.724
TCGA_BH_A0BJ_N	0.149021	0.343834	0.185653	-0.0484716	0.472173	0.123065	0.114727	0.20715	0.111899	-0.0606566	0.128706	0.0664393	-0.162874	-0.0475804	0.122468	0.299254	0.301664	0.25768	0.21709	0.0669946	0.152693	0.394605	0.319627	-0.043812	-0.0597272	0.118129	0.288635	-0.263479	654.185	179.284
TCGA_E2_A1L7_N	0.261942	0.337995	0.238826	0.0423083	0.49618	0.107585	0.148429	0.255722	0.127146	-0.0355062	0.140321	0.150061	-0.126423	0.0159039	0.0770282	0.332174	0.28454	0.298731	0.334548	0.116727	0.183832	0.408074	0.316671	0.011694	-0.0541701	0.0548716	0.325203	-0.224197	901.8	1065.12
TCGA_AC_A2FF_N	0.22879	0.343989	0.224111	0.0289022	0.513408	0.136785	0.131565	0.279779	0.123024	-0.0537534	0.157482	0.185052	-0.05352	0.0237549	0.129865	0.286749	0.312983	0.282028	0.315219	0.0993244	0.19959	0.406298	0.351448	0.0447876	-0.172092	0.0890756	0.321527	-0.256433	1059.44	1130.77
TCGA_E2_A1BC_N	0.19142	0.260287	0.186447	-0.11321	0.457311	0.145063	0.184239	0.22721	0.0869353	-0.021286	0.0689514	0.0858882	-0.220497	-0.0553684	0.0926369	0.275699	0.294107	0.225353	0.148804	0.0689047	0.12679	0.363557	0.297212	0.0205022	0.000202759	0.153932	0.307711	-0.15187	866.607	285.815
TCGA_BH_A1FN_N	0.306446	0.344965	0.282808	0.0860529	0.500989	0.202955	0.219688	0.310907	0.179832	-0.0786159	0.179233	0.213035	0.0101168	0.107113	0.126917	0.344053	0.307793	0.240362	0.374114	0.143897	0.222894	0.402839	0.35113	0.127741	-0.0157788	0.267635	0.313283	-0.20734	1485.75	1700.3
TCGA_BH_A0DQ_N	0.15532	0.305569	0.146298	-0.0677894	0.4689	0.0920877	0.0842733	0.188738	0.0868633	-0.0906892	0.101114	0.0618816	-0.135533	-0.057333	0.105522	0.293619	0.290968	0.251352	0.198728	0.0619267	0.116101	0.397232	0.327093	-0.0553716	-0.148765	0.0400331	0.294362	-0.258175	561.861	161.128
TCGA_BH_A18U_N	0.166282	0.312514	0.198953	0.00749356	0.488282	0.11844	0.162232	0.217536	0.123836	-0.0551692	0.153298	0.100551	-0.18057	-0.0425413	0.0821706	0.290834	0.282445	0.249618	0.250735	0.0968155	0.145207	0.411069	0.32563	-0.0413934	0.00862039	0.137494	0.301303	-0.232294	765.18	494.468
TCGA_BH_A1FM_N	0.165878	0.312671	0.178102	-0.0655305	0.475189	0.128016	0.157833	0.220413	0.118126	-0.0685814	0.178289	0.0814126	-0.163649	-0.0429451	0.0784822	0.310599	0.283581	0.260802	0.139443	0.0852869	0.151152	0.415649	0.328694	-0.0336404	-0.0254264	0.132435	0.287558	-0.222925	866.695	310.535
TCGA_3C_AAAU_T	0.0906524	0.253921	0.0194257	-0.0180697	0.418444	0.0907366	-0.00184257	0.191246	0.0182285	-0.0826947	0.0518414	0.100721	-0.203841	-0.0951512	0.0898396	0.227363	0.201942	0.301298	0.0827126	-0.000303519	0.125542	0.351084	0.318083	-0.0752909	-0.170915	-0.096826	0.328299	-0.223706	-614.213	-499.054
TCGA_3C_AALI_T	0.350127	0.276241	0.238521	0.191435	0.491108	0.0969173	0.108733	0.214593	0.131982	0.00469326	0.0356252	0.107353	-0.101564	0.00528584	0.0178322	0.251517	0.271403	0.375098	0.34944	0.0643762	0.178667	0.316668	0.29837	-0.00349888	-0.126217	-0.0475096	0.32486	-0.241645	238.194	1116.16
TCGA_3C_AALJ_T	0.340205	0.325075	0.194554	0.203184	0.455404	0.0751531	0.0935913	0.270293	0.11289	-0.126481	0.109023	0.130241	-0.142716	-0.0306142	0.0182915	0.267484	0.22357	0.412246	0.287839	0.0570586	0.139802	0.332167	0.247508	0.0107851	-0.0613645	-0.0529752	0.377516	-0.220333	512.946	1113.97
TCGA_3C_AALK_T	0.224117	0.352618	0.136937	0.0852738	0.478671	0.10825	0.135593	0.191289	0.111473	-0.0782788	0.113131	0.121658	-0.176727	-0.0481361	0.0793328	0.321466	0.280309	0.368309	0.266295	0.0488454	0.154391	0.344068	0.273564	-0.0108586	-0.140344	0.0510749	0.304654	-0.255312	898.636	571.586
TCGA_4H_AAAK_T	0.177303	0.382133	0.159025	0.0350975	0.467226	0.115676	0.106262	0.186241	0.0863296	-0.100734	0.0982562	0.157885	-0.251133	-0.0316163	0.108237	0.313461	0.258091	0.343422	0.272247	0.0519216	0.147968	0.324857	0.31992	0.0416906	-0.140591	0.0410478	0.312326	-0.299668	1115.43	504.619
TCGA_5L_AAT0_T	0.308324	0.359458	0.209845	0.0327935	0.489697	0.111793	0.125675	0.201587	0.123067	-0.055616	0.0856939	0.14452	-0.087534	0.0100654	0.0619128	0.317205	0.306445	0.316579	0.325675	0.0650703	0.180238	0.3564	0.317701	0.060613	-0.151793	0.0903642	0.318986	-0.256763	1070.8	1266.75
TCGA_5L_AAT1_T	0.412452	0.311783	0.2875	0.0840497	0.518345	0.132286	0.189666	0.214493	0.157375	0.0310243	0.074712	0.204309	-0.0550666	0.0786591	0.0554226	0.330576	0.2914	0.392032	0.427805	0.0979205	0.216253	0.393531	0.330465	0.107855	-0.104009	0.0695584	0.324091	-0.173614	982.165	2007.09
TCGA_5T_A9QA_T	0.158627	0.246066	0.0533916	0.0140908	0.437783	0.0424838	0.0296482	0.208001	0.00609976	-0.0267678	0.0327241	0.00332958	-0.350123	-0.132067	0.0901282	0.21537	0.226111	0.302619	0.151188	-0.0175646	0.107416	0.285552	0.237959	-0.027941	-0.0598187	-0.0990317	0.309018	-0.213133	-1432.73	-360.003
TCGA_A1_A0SD_T	0.157584	0.332088	0.166857	0.0508957	0.454606	0.0995472	0.115557	0.20722	0.110225	-0.067781	0.117674	0.141185	-0.209492	-0.0392382	0.0783005	0.29085	0.326978	0.299356	0.244407	0.0616216	0.177082	0.349776	0.298276	0.00397178	-0.117231	0.0166255	0.305557	-0.152492	890.627	426.244
TCGA_A1_A0SE_T	0.189769	0.352205	0.102181	0.0495435	0.450504	0.114065	0.0467062	0.196063	0.0795047	-0.0420894	0.131956	0.0589325	-0.206308	-0.091905	0.12719	0.278779	0.274674	0.32352	0.169257	0.0306118	0.113489	0.337791	0.318001	-0.0422893	-0.13861	0.0468625	0.31775	-0.248691	618.561	-56.2482
TCGA_A1_A0SF_T	0.353501	0.308822	0.134578	0.131789	0.499103	0.107235	0.0762616	0.201287	0.100403	-0.0637237	0.101881	0.0572584	-0.137223	-0.0239322	0.11323	0.265792	0.291795	0.349531	0.214608	0.04122	0.123487	0.34238	0.249146	-0.0167423	-0.108643	0.0520769	0.337125	-0.259942	532.776	898.9
TCGA_A1_A0SG_T	0.210931	0.342774	0.127584	0.043945	0.468006	0.0935263	0.0856879	0.181952	0.0842584	-0.0925784	0.0545707	0.0732966	-0.0240699	0.0817548	0.0369348	0.261081	0.264165	0.296816	0.250835	0.0523685	0.165031	0.335678	0.3315	-0.00546399	-0.139113	0.0501875	0.331772	-0.221542	644.991	565.572
TCGA_A1_A0SH_T	0.136684	0.369063	0.164764	-0.0526416	0.479477	0.129372	0.114297	0.199964	0.112443	-0.0506173	0.100837	0.167195	-0.239522	-0.0123496	0.154346	0.308906	0.276616	0.294237	0.228121	0.0747037	0.159294	0.353879	0.308426	0.030355	-0.173431	0.0335945	0.325457	-0.226595	1473.13	378.121
TCGA_A1_A0SI_T	0.296921	0.351934	0.212945	0.168387	0.502991	0.108407	0.145405	0.20587	0.15121	0.0059476	0.160977	0.165623	-0.188948	0.0257636	0.0780547	0.289339	0.283042	0.296293	0.328387	0.0932237	0.158147	0.33787	0.324242	-0.000391288	-0.0727107	0.0538341	0.334108	-0.2159	1306.41	1097.96
TCGA_A1_A0SJ_T	0.194703	0.324377	0.108778	0.0838875	0.453627	0.105401	0.0882224	0.231855	0.0832327	-0.132574	0.0976371	0.113491	-0.187181	-0.067478	0.137368	0.275698	0.290426	0.319688	0.181931	0.0569533	0.13421	0.338829	0.306777	-0.0569569	-0.137122	0.0303073	0.376921	-0.186662	542.901	171.26
TCGA_A1_A0SK_T	0.0855417	0.162322	-0.0497896	0.12166	0.385514	0.102941	0.0456709	0.154473	-0.00518703	-0.145865	0.142002	0.0298994	-0.329873	-0.233507	0.0944575	0.237773	0.252199	0.282042	0.0540844	-0.00762165	0.0938106	0.269853	0.270795	-0.0956378	-0.169623	-0.185011	0.286788	-0.405742	-1383.21	-1276.9
TCGA_A1_A0SM_T	0.121387	0.368802	0.139502	0.0497405	0.460112	0.134342	0.111194	0.207684	0.106662	-0.0854977	0.152096	0.160715	-0.251159	-0.0442865	0.0753722	0.314488	0.264961	0.293409	0.276164	0.105127	0.144885	0.334667	0.331259	0.0104962	-0.0630633	0.0660685	0.305976	-0.130148	887.023	446.007
TCGA_A1_A0SN_T	0.32481	0.350682	0.178383	0.201224	0.472735	0.123748	0.119253	0.202656	0.138919	-0.0260547	0.124935	0.162579	-0.212616	0.0540202	0.100063	0.296015	0.259653	0.377075	0.363231	0.0843814	0.174706	0.329715	0.28514	0.0194006	-0.120054	0.107286	0.329141	-0.217349	859.267	1095.18
TCGA_A1_A0SO_T	0.135425	0.236262	0.0553523	0.199477	0.35721	0.0374676	0.0109739	0.218394	0.0305933	-0.100301	0.152851	-0.00214612	-0.21239	-0.102552	0.134683	0.168246	0.180839	0.249104	0.125664	0.0443853	0.0934055	0.275684	0.275105	-0.0738977	-0.131339	-0.108772	0.247861	-0.362787	-1109.24	-593.119
TCGA_A1_A0SP_T	0.21851	0.294698	0.169422	0.236209	0.478764	0.183441	0.141355	0.310808	0.151491	-0.0794135	0.188188	0.255584	-0.0765615	0.0403487	0.0553211	0.28639	0.245333	0.286283	0.331414	0.120911	0.247031	0.34696	0.303293	0.0574682	-0.119232	0.0279645	0.34149	-0.2893	-12.7943	1044.77
TCGA_A1_A0SQ_T	0.145645	0.292854	0.102548	0.0419379	0.432279	0.100393	0.0900372	0.208979	0.044662	-0.0609578	0.088988	0.125263	-0.21783	-0.0319233	0.0481184	0.27757	0.237509	0.310171	0.193491	0.041509	0.134318	0.322437	0.250763	-0.0118187	0.0413037	0.00176657	0.332113	-0.10523	-76.2295	144.568
TCGA_A2_A04N_T	0.166993	0.36651	0.11325	-0.00886369	0.456156	0.0890274	0.0846331	0.177719	0.0852864	-0.0837912	0.0823229	0.0938528	-0.174	-0.00796238	0.0737327	0.284091	0.291693	0.299167	0.205625	0.072911	0.135013	0.35187	0.365812	0.0128208	-0.132332	0.0307787	0.295788	-0.290847	856.017	202.46
TCGA_A2_A04P_T	0.32849	0.306731	0.210487	0.293195	0.463304	0.118202	0.112005	0.252898	0.152427	-0.0620036	0.217499	0.112188	0.0385802	0.0949056	0.0603605	0.272503	0.256041	0.3024	0.376658	0.108688	0.162303	0.34523	0.31069	0.0154178	-0.0194507	-0.0113794	0.319047	-0.29155	386.357	1255.52
TCGA_A2_A04Q_T	0.508944	0.310117	0.324752	0.330005	0.530455	0.164744	0.219549	0.29413	0.220777	-0.0576618	0.21071	0.312263	0.186375	0.190566	0.154473	0.314093	0.30006	0.269194	0.533954	0.14258	0.272197	0.370389	0.315374	0.120017	-0.0921581	0.0185128	0.343197	-0.240086	1004.55	2714.06
TCGA_A2_A04R_T	0.119784	0.345843	0.0494372	0.0934501	0.429642	0.0882231	0.0205318	0.208532	0.0507412	-0.120545	0.115146	0.0365973	-0.291076	-0.127646	0.106421	0.256175	0.276377	0.279677	0.0777021	0.0328164	0.111309	0.322012	0.292704	-0.0401883	-0.138207	0.012527	0.28424	-0.16133	32.6132	-586.292
TCGA_A2_A04T_T	0.347511	0.285179	0.222255	0.285137	0.48582	0.167292	0.125301	0.292085	0.136007	-0.0773658	0.171234	0.202382	-0.0975978	0.0196946	0.0703988	0.264732	0.255103	0.225684	0.375764	0.0979048	0.225006	0.33867	0.288752	0.0341212	-0.0924565	0.00464882	0.317918	-0.280605	-254.162	1141.49
TCGA_A2_A04U_T	0.15555	0.256176	0.105958	0.125572	0.377351	0.151784	0.0470219	0.228475	0.0737704	-0.0505635	0.129753	0.0517607	-0.175993	-0.115493	0.100329	0.228359	0.277781	0.316703	0.197581	0.0575975	0.102659	0.311726	0.333672	-0.0387457	-0.193389	-0.0392256	0.293893	-0.287703	-164.597	-248.38
TCGA_A2_A04V_T	0.155103	0.368356	0.120325	0.0657433	0.468458	0.150823	0.0661339	0.26424	0.0809212	-0.074163	0.140007	0.112521	-0.294545	-0.0478733	0.104707	0.281598	0.273838	0.298517	0.252464	0.091923	0.165124	0.340539	0.276632	0.0326791	-0.103451	0.0609505	0.302136	-0.23442	778.583	416.778
TCGA_A2_A04W_T	0.14941	0.342394	0.103773	0.0501313	0.482525	0.0663785	0.0992052	0.213063	0.090248	0.0106614	0.141955	0.0951756	-0.274694	-0.0897442	0.0240339	0.253906	0.263765	0.316817	0.266098	0.0583369	0.175358	0.341153	0.303376	-0.00483921	-0.0935849	-0.00638759	0.324028	-0.149798	621.383	280.561
TCGA_A2_A04X_T	0.404864	0.291944	0.222379	0.226085	0.492507	0.114208	0.121394	0.285824	0.142653	0.0349056	0.127366	0.18016	-0.0154884	0.101015	0.0348529	0.294928	0.305146	0.369357	0.362763	0.0816314	0.209112	0.326051	0.308897	0.0808987	-0.0990345	0.0543109	0.33123	-0.159281	346.464	1681.48
TCGA_A2_A04Y_T	0.322389	0.328152	0.193893	0.173032	0.485443	0.134848	0.164531	0.215621	0.109754	-0.089921	0.0901992	0.147865	-0.224371	0.0784081	0.0341659	0.282736	0.313251	0.306591	0.391726	0.080753	0.184952	0.34824	0.326238	0.0162797	-0.00662291	0.0678028	0.362651	-0.150266	418.023	1301.52
TCGA_A2_A0CK_T	0.266704	0.299673	0.16288	0.0561945	0.46884	0.0991022	0.096051	0.212035	0.10005	-0.101237	0.0865769	0.0824253	-0.18058	-0.0425246	0.0747999	0.29348	0.26066	0.313572	0.247085	0.0514112	0.141984	0.334713	0.297935	0.0197612	-0.0488008	0.111612	0.314788	-0.290512	514.764	694.138
TCGA_A2_A0CL_T	0.476312	0.402312	0.346612	0.328286	0.544011	0.169432	0.218089	0.283748	0.215739	-0.0617905	0.125505	0.271229	0.188242	0.298508	0.13565	0.325733	0.276302	0.265347	0.474672	0.130313	0.242728	0.376526	0.350118	0.0698745	0.0691182	0.086601	0.350754	-0.189585	1357.88	2755.72
TCGA_A2_A0CM_T	0.391944	0.31354	0.27396	0.308221	0.504027	0.174428	0.168817	0.274131	0.170784	-0.071916	0.151629	0.312451	-0.0922761	0.0936064	0.0807961	0.285742	0.272807	0.28898	0.407689	0.132922	0.253387	0.360306	0.319731	0.0682182	-0.0678392	0.0319596	0.323977	-0.209543	685.745	1690.75
TCGA_A2_A0CP_T	0.192781	0.355231	0.124346	-0.0598796	0.462789	0.107055	0.108963	0.194711	0.0946011	-0.0516794	0.0373141	0.0843342	-0.200586	-0.0793914	0.0382347	0.278575	0.308366	0.329959	0.240132	0.0866118	0.155645	0.373745	0.325823	0.0126568	-0.122038	0.125199	0.312326	-0.232138	1028.2	397.407
TCGA_A2_A0CQ_T	0.175002	0.28972	0.147409	0.043016	0.467615	0.0875654	0.0513904	0.183246	0.0622293	-0.0778861	0.120321	0.0672053	-0.28057	-0.0101782	0.0574311	0.272201	0.256692	0.315303	0.290835	0.0625226	0.217468	0.361861	0.331997	0.0363136	0.00878618	0.016005	0.327674	-0.249432	-50.3347	727.605
TCGA_A2_A0CR_T	0.508551	0.314063	0.338558	0.185262	0.502792	0.126286	0.2101	0.270284	0.208926	0.00979413	0.119337	0.245976	0.248816	0.20986	0.0315851	0.323865	0.311636	0.390141	0.497884	0.13034	0.233498	0.372384	0.301691	0.108081	0.00383419	0.139711	0.389165	-0.193961	1057.75	2692.88
TCGA_A2_A0CS_T	0.151235	0.345674	0.109281	-0.00783979	0.490374	0.105611	0.09377	0.210324	0.095216	-0.0630444	0.062874	0.13814	-0.31498	-0.00636041	0.0948421	0.262491	0.285235	0.286929	0.271235	0.0793557	0.225142	0.326379	0.320022	0.0297609	-0.172053	0.029103	0.314224	-0.245004	642.791	486.109
TCGA_A2_A0CT_T	0.159247	0.350237	0.0873298	0.0786338	0.44334	0.0791449	0.0437672	0.231519	0.0436443	-0.0671111	0.117981	0.0280594	-0.315455	-0.0800945	0.139298	0.250035	0.307483	0.29595	0.270286	0.0378945	0.142494	0.252505	0.297531	-0.0190521	-0.0867324	0.0450791	0.315886	-0.17454	-155.639	-67.1457
TCGA_A2_A0CU_T	0.149649	0.315123	0.0764576	0.06253	0.417681	0.0847415	0.0594033	0.213395	0.0762082	-0.087036	0.124496	0.0685959	-0.228359	-0.092323	0.156742	0.224155	0.238471	0.363614	0.193166	0.0439376	0.117808	0.383153	0.281238	-0.0345179	-0.0545321	-0.00139099	0.321902	-0.162991	249.288	-161.976
TCGA_A2_A0CV_T	0.276222	0.297401	0.153133	0.0360329	0.47013	0.0975637	0.131365	0.16506	0.129357	-0.0453452	0.111993	0.123649	-0.122156	-0.00189269	0.0500572	0.30644	0.28782	0.30556	0.281595	0.091502	0.176199	0.37599	0.317952	0.00687601	-0.000761706	0.0812668	0.317518	-0.266425	922.597	989.534
TCGA_A2_A0CW_T	0.224853	0.323028	0.142641	0.124481	0.440772	0.0821553	0.0935065	0.233432	0.0643759	-0.0521223	0.0942186	0.0669617	-0.251229	-0.0374271	0.0400445	0.245183	0.281597	0.307079	0.321374	-0.0147886	0.168332	0.292842	0.261755	-0.012024	-0.126442	-0.0138054	0.313646	-0.136231	-452.021	517.787
TCGA_A2_A0CX_T	0.269416	0.357664	0.184877	0.172286	0.465995	0.118651	0.121931	0.232428	0.0764677	-0.03476	0.129176	0.198197	-0.266695	0.0214166	0.184328	0.274833	0.332796	0.338118	0.390245	0.0820822	0.176613	0.297855	0.313098	0.0199645	-0.0817293	0.0212919	0.312612	-0.136197	1014.06	952.011
TCGA_A2_A0D0_T	0.303333	0.254851	0.162307	0.288869	0.404756	0.104305	0.102541	0.249497	0.107108	-0.0300392	0.151181	0.141691	-0.178807	-0.0250056	0.13191	0.275048	0.298551	0.332987	0.337666	0.0832272	0.208825	0.317266	0.291997	0.0256311	-0.159733	-0.0625872	0.310873	-0.174581	-875.878	915.742
TCGA_A2_A0D1_T	0.188108	0.257736	0.0680906	0.0857904	0.416571	0.0779703	0.0177011	0.191785	-0.0105743	-0.0803269	0.110293	0.0299672	-0.231807	-0.0848143	-0.0546633	0.211668	0.231477	0.419679	0.178584	0.00391648	0.111307	0.284877	0.222863	-0.0629034	-0.117406	-0.0758113	0.316015	-0.239688	-292.854	-378.075
TCGA_A2_A0D2_T	0.327175	0.296394	0.203916	0.312094	0.455663	0.174707	0.112274	0.266023	0.135577	-0.0911688	0.1607	0.195934	-0.0558834	0.0413092	0.15077	0.255879	0.239995	0.285946	0.34499	0.109098	0.215339	0.339039	0.318753	0.0168318	-0.0663319	0.0275976	0.332849	-0.28449	223.033	1106.93
TCGA_A2_A0D3_T	0.250919	0.295323	0.149308	0.0357693	0.465375	0.0649333	0.0351045	0.153785	0.0683629	-0.0899799	0.0624147	0.0328541	-0.157794	0.0190178	0.0774513	0.257785	0.244518	0.310888	0.27665	0.000616617	0.18498	0.287674	0.289905	-0.0732452	-0.104082	0.032591	0.301711	-0.292681	-186.574	447.209
TCGA_A2_A0D4_T	0.113803	0.293079	0.0522305	0.094953	0.420213	0.0726826	-0.00536041	0.229471	0.02265	-0.0793428	0.121517	0.00166172	-0.365904	-0.119559	0.090094	0.214576	0.244662	0.332449	0.174957	0.00254718	0.120768	0.325156	0.282021	-0.0926575	-0.0907328	0.020966	0.292138	-0.247414	-366.094	-515.168
TCGA_A2_A0EM_T	0.139132	0.352717	0.0978933	-0.0117131	0.460293	0.10066	0.061359	0.161784	0.079202	-0.109354	0.0932482	0.132822	-0.297065	-0.00694651	0.110661	0.276046	0.278152	0.313161	0.187403	0.0571463	0.178448	0.325832	0.349485	-0.0141881	-0.138404	-0.00619317	0.317137	-0.177614	726.76	107.032
TCGA_A2_A0EN_T	0.37914	0.384874	0.276217	0.136958	0.529436	0.160691	0.186222	0.278237	0.208226	-0.0354251	0.108794	0.228021	-0.0440731	0.102098	0.130001	0.332145	0.300892	0.311973	0.473941	0.138362	0.257834	0.389525	0.35447	0.0716811	-0.0517265	0.190345	0.33926	-0.155154	1519.64	2107.81
TCGA_A2_A0EO_T	0.240847	0.362019	0.172861	0.0680888	0.509351	0.125525	0.113968	0.225076	0.12676	-0.0756678	0.112833	0.144884	-0.134375	0.0104238	0.148646	0.326221	0.296976	0.332535	0.315306	0.0884796	0.194747	0.360023	0.331388	0.0326903	-0.0983706	0.0365807	0.322071	-0.271599	1259.27	944.355
TCGA_A2_A0EP_T	0.451166	0.397817	0.373039	0.256032	0.569202	0.202703	0.287362	0.36439	0.269067	0.00526146	0.152108	0.434638	0.156865	0.260057	0.160062	0.36337	0.308334	0.354726	0.566838	0.186285	0.23981	0.393587	0.360738	0.202298	0.0672549	0.287359	0.390683	-0.119673	1890.66	3025.97
TCGA_A2_A0EQ_T	0.473868	0.295884	0.27449	0.346304	0.517552	0.146522	0.158001	0.275494	0.165009	-0.043525	0.168882	0.202321	0.136991	0.215773	0.106441	0.309972	0.288831	0.305953	0.431898	0.0926113	0.195896	0.33776	0.269241	0.0660681	-0.0566687	0.0152748	0.35445	-0.196376	384.312	2265.64
TCGA_A2_A0ER_T	0.179414	0.35503	0.0977016	0.0929053	0.426244	0.0944638	0.0521225	0.195543	0.0742859	-0.0896366	0.128413	0.0996894	-0.23916	-0.0319005	0.12647	0.243168	0.287331	0.309088	0.173784	0.044193	0.131573	0.347813	0.314779	-0.0201949	-0.0391877	0.0530422	0.300607	-0.120587	-158.915	151.497
TCGA_A2_A0ES_T	0.197017	0.352719	0.163729	0.0695214	0.478211	0.121033	0.120241	0.213151	0.11504	-0.0511027	0.135128	0.133614	-0.18451	-0.0307719	0.11708	0.288233	0.301762	0.277452	0.256056	0.0926497	0.163809	0.396917	0.333083	-0.00352903	-0.00395408	0.110797	0.305155	-0.195181	1033.27	690.989
TCGA_A2_A0ET_T	0.234997	0.301791	0.138189	0.100817	0.486363	0.0854063	0.0901536	0.19489	0.0498763	-0.120951	0.055432	0.108723	-0.248316	0.0332729	0.0687186	0.258968	0.251422	0.267828	0.199049	0.0149176	0.168823	0.309939	0.306688	-0.0306637	-0.0086927	0.000512522	0.315105	-0.189055	-674.039	418.185
TCGA_A2_A0EU_T	0.185533	0.351341	0.0733015	0.061252	0.434774	0.105647	0.0330739	0.207612	0.0661998	-0.0967739	0.117596	0.0660035	-0.3419	-0.0980151	0.0901376	0.253385	0.332728	0.314516	0.196272	0.0488762	0.145282	0.329134	0.33855	-0.0763775	-0.0974256	0.0709568	0.298091	-0.188159	199.645	-61.6508
TCGA_A2_A0EV_T	0.272203	0.357056	0.182001	0.113366	0.499334	0.122401	0.12008	0.263857	0.124405	-0.0427158	0.135445	0.197182	-0.21183	0.0333067	0.0698111	0.296664	0.268848	0.338782	0.326961	0.0949794	0.175461	0.351694	0.331384	0.00901186	-0.113306	0.0605602	0.317165	-0.207899	945.836	1055.06
TCGA_A2_A0EW_T	0.245497	0.357301	0.210171	0.0819134	0.4961	0.142493	0.135937	0.199195	0.125056	-0.0785483	0.171109	0.147853	-0.146204	0.0360903	0.132529	0.302782	0.285299	0.288197	0.284562	0.0848322	0.182233	0.399728	0.331494	0.0206257	-0.00213489	0.172572	0.312688	-0.240885	1320.57	956.404
TCGA_A2_A0EX_T	0.208921	0.328956	0.140664	0.00917492	0.466488	0.132353	0.0909967	0.201571	0.105159	-0.0266266	0.106722	0.0985774	-0.0955063	0.0168565	0.132394	0.285504	0.285022	0.34151	0.219878	0.0556777	0.118328	0.355689	0.33045	0.00112298	-0.105596	0.064383	0.309053	-0.291594	979.223	521.856
TCGA_A2_A0EY_T	0.232696	0.309262	0.146935	0.101151	0.485715	0.0976708	0.103409	0.232015	0.0876869	-0.0596002	0.0735277	0.105112	-0.156312	0.0146549	0.0747668	0.229133	0.292199	0.284801	0.369931	0.0733741	0.181997	0.309294	0.314942	-0.00545638	-0.138338	0.000134961	0.35631	-0.112394	353.236	852.861
TCGA_A2_A0ST_T	0.50495	0.339808	0.376115	0.364544	0.552197	0.166094	0.227834	0.331686	0.262651	0.00194096	0.197832	0.356651	0.325349	0.350509	0.179126	0.354812	0.316106	0.329245	0.512944	0.143102	0.301577	0.394173	0.313564	0.122257	0.00133128	0.0567087	0.365601	-0.184447	659.823	2973.06
TCGA_A2_A0SU_T	0.242933	0.35233	0.137676	0.0853615	0.440971	0.1142	0.0824736	0.189552	0.110932	-0.0917131	0.161672	0.0871807	-0.186892	-0.0244483	0.111964	0.287873	0.268175	0.335326	0.243513	0.0615198	0.183465	0.33496	0.296081	-0.0010251	-0.0579748	0.0224541	0.321864	-0.149599	439.143	506.326
TCGA_A2_A0SV_T	0.224219	0.393941	0.199371	0.13629	0.489964	0.148023	0.149259	0.279715	0.128762	-0.0330244	0.0903561	0.28288	-0.285882	0.0203691	0.0696923	0.287456	0.264218	0.342701	0.405373	0.0848835	0.181224	0.340638	0.359877	0.0574252	-0.0403341	0.0285975	0.322962	-0.23703	830.46	1155.9
TCGA_A2_A0SW_T	0.406522	0.347738	0.244872	0.218666	0.505636	0.134712	0.139094	0.273549	0.152035	-0.0485288	0.154027	0.2279	0.0158027	0.120542	0.0667205	0.300107	0.284439	0.372256	0.377559	0.102701	0.208239	0.340545	0.342921	0.0277366	-0.100319	0.00677096	0.337645	-0.249443	789.705	1701.68
TCGA_A2_A0SX_T	0.373696	0.323551	0.263262	0.314122	0.505645	0.174445	0.193048	0.300305	0.212361	-0.0416249	0.151542	0.274699	0.0261963	0.163077	0.0983806	0.330297	0.266028	0.299638	0.400038	0.11838	0.211999	0.36118	0.356753	0.071215	-0.0723854	-0.0193476	0.341681	-0.2639	843.377	1957.8
TCGA_A2_A0SY_T	0.274868	0.346679	0.201633	0.110408	0.476846	0.14687	0.141066	0.231464	0.146394	-0.0780041	0.144351	0.222499	-0.00651243	0.0739753	0.133108	0.313029	0.279027	0.309773	0.335279	0.0861861	0.180411	0.36654	0.317908	0.0484296	-0.0393946	0.113867	0.31621	-0.252477	1188.54	1229.77
TCGA_A2_A0T0_T	0.257486	0.350089	0.168127	0.143142	0.478646	0.121022	0.0651418	0.282732	0.119365	-0.0687574	0.0910283	0.216497	-0.298104	-0.037013	0.100517	0.244544	0.249716	0.303101	0.378815	0.0645546	0.184961	0.325679	0.298782	0.00805414	-0.189637	-0.0704704	0.299632	-0.309107	400.119	525.501
TCGA_A2_A0T1_T	0.42284	0.323751	0.300017	0.198511	0.514865	0.120764	0.196454	0.347616	0.199652	-0.00553424	0.151386	0.304501	-0.00582854	0.106121	0.0813403	0.319833	0.273456	0.337273	0.473713	0.135833	0.219634	0.353028	0.290791	0.091821	-0.121713	0.0293787	0.35496	-0.190751	1389.46	2103.7
TCGA_A2_A0T2_T	0.255006	0.302636	0.125559	0.0467097	0.475839	0.0989083	0.113761	0.260016	0.102992	-0.0261907	0.0791736	0.154617	-0.2835	-0.0804351	0.0145357	0.246845	0.250834	0.271588	0.328111	0.0674491	0.17893	0.379279	0.345582	0.010509	-0.164372	-0.0138093	0.333216	-0.251635	145.008	503.173
TCGA_A2_A0T3_T	0.148315	0.303777	0.0648078	0.125927	0.395614	0.0817445	0.0518846	0.210836	0.0642879	-0.113352	0.107955	0.0166293	-0.268669	-0.135047	0.148699	0.249135	0.227724	0.278048	0.109704	0.0316386	0.0949382	0.328659	0.300315	-0.0693069	-0.189244	-0.0449039	0.268347	-0.273226	-253.301	-446.751
TCGA_A2_A0T4_T	0.288248	0.364392	0.206053	0.171389	0.462201	0.144961	0.146355	0.286477	0.153644	-0.0624491	0.184416	0.172232	-0.206564	0.0260742	0.158822	0.297174	0.306878	0.283619	0.301017	0.0998184	0.184433	0.347506	0.315967	0.0598266	-0.0510146	0.167792	0.320063	-0.149893	1207.69	1200.84
TCGA_A2_A0T5_T	0.13231	0.320233	0.117461	0.0271869	0.450861	0.100514	0.0634412	0.162985	0.0838025	-0.125702	0.119954	0.0627986	-0.226061	-0.0669226	0.13439	0.286486	0.293036	0.313869	0.243684	0.053858	0.187059	0.309424	0.296816	-0.0534249	-0.153547	0.0420986	0.302375	-0.244435	356.811	96.9424
TCGA_A2_A0T6_T	0.271456	0.430357	0.238587	0.0920279	0.467153	0.169271	0.166407	0.217508	0.161441	-0.0670413	0.116937	0.248763	-0.080806	0.100745	0.164377	0.344096	0.272383	0.263257	0.356683	0.10981	0.224217	0.370486	0.351522	0.0834941	0.0635261	0.173436	0.320224	-0.257108	1639.46	1384.13
TCGA_A2_A0T7_T	0.163568	0.342683	0.148901	0.0682494	0.470801	0.0982182	0.129931	0.244931	0.100738	-0.0288663	0.0759265	0.167356	-0.234756	-0.0528977	0.0642833	0.278565	0.275791	0.347821	0.27384	0.06022	0.17374	0.352973	0.294704	0.00777407	-0.151554	0.059024	0.32471	-0.259051	755.663	441.579
TCGA_A2_A0YC_T	0.164151	0.366514	0.165654	0.0751695	0.445294	0.132963	0.0918473	0.219377	0.0811034	-0.0737405	0.105067	0.145532	-0.275886	0.00447018	0.114187	0.281864	0.246211	0.272853	0.261255	0.0682693	0.197499	0.361666	0.344817	0.0160192	-0.0842927	0.0669507	0.296146	-0.217211	669.363	566.242
TCGA_A2_A0YD_T	0.214577	0.405097	0.223849	0.117151	0.479156	0.135432	0.155889	0.245775	0.166664	-0.0921518	0.114858	0.191768	-0.172524	0.0337575	0.115632	0.330609	0.279656	0.308057	0.38309	0.107265	0.173716	0.363831	0.368044	0.056538	0.0110701	0.124792	0.3251	-0.152724	1453.08	1197.75
TCGA_A2_A0YE_T	0.115811	0.267319	0.159174	0.113751	0.432943	0.116767	0.0645947	0.257392	0.078403	-0.118274	0.123491	0.0609421	-0.258179	-0.107705	-0.0335512	0.223036	0.267397	0.2613	0.229852	0.0469803	0.164394	0.34519	0.262848	-0.0536565	-0.200565	-0.0387541	0.320235	-0.292245	-17.6874	-246.938
TCGA_A2_A0YF_T	0.125558	0.329421	0.18562	0.106362	0.472435	0.121264	0.0915285	0.211703	0.088444	-0.0859455	0.158023	0.142912	-0.254822	0.052078	0.10606	0.289033	0.282679	0.272793	0.262444	0.0790244	0.174248	0.321581	0.321389	0.0592994	-0.04347	-0.00312179	0.308044	-0.182653	184.17	611.995
TCGA_A2_A0YG_T	0.171167	0.35008	0.114763	0.141936	0.422779	0.10064	0.0571415	0.208968	0.0499351	-0.0969984	0.118913	0.087362	-0.234879	-0.0509869	0.0389632	0.236628	0.279749	0.319032	0.232748	0.00274051	0.145142	0.270757	0.278606	-0.0506579	-0.112956	-0.0507596	0.300567	-0.214596	-173.355	42.6773
TCGA_A2_A0YH_T	0.273254	0.422249	0.214925	0.194228	0.478715	0.208983	0.150505	0.238255	0.124381	-0.0555859	0.11031	0.281931	-0.133413	0.110581	0.147314	0.279253	0.287977	0.303188	0.451213	0.0700677	0.1833	0.339777	0.383461	0.0888549	-0.092069	0.144862	0.327833	-0.150908	1119.84	1660.11
TCGA_A2_A0YI_T	0.337382	0.356835	0.237114	0.10249	0.519447	0.137587	0.161674	0.189342	0.163714	-0.0836081	0.052683	0.255054	-0.0507083	0.102734	0.111338	0.325796	0.305138	0.282228	0.378742	0.079095	0.212575	0.367692	0.351185	0.0605808	-0.0419997	0.0912211	0.329065	-0.163252	1120.16	1750.14
TCGA_A2_A0YJ_T	0.121397	0.296425	0.0461441	0.0867224	0.499134	0.0890545	0.0655085	0.296945	0.0944795	-0.076757	0.0724495	0.117773	-0.289626	-0.0997105	0.0902554	0.173006	0.276743	0.30146	0.17205	0.066488	0.155087	0.311644	0.290999	-0.12798	-0.172434	0.00405164	0.335409	-0.295624	-637.729	-349.471
TCGA_A2_A0YK_T	0.410043	0.354956	0.294717	0.186705	0.535387	0.140922	0.191499	0.227047	0.185804	-0.037347	0.162397	0.189018	0.147244	0.206025	0.151502	0.341837	0.304798	0.297052	0.393623	0.109319	0.20583	0.404733	0.324101	0.0160727	0.0230879	0.169792	0.342748	-0.219979	1259.1	2091.94
TCGA_A2_A0YL_T	0.251787	0.32189	0.184921	0.116391	0.442796	0.138035	0.113815	0.199091	0.102425	-0.0780645	0.176612	0.100539	-0.168611	-0.00794361	0.141607	0.301735	0.282375	0.28774	0.240131	0.0542165	0.143297	0.36481	0.311262	-0.00939879	-0.0752852	0.0588305	0.289726	-0.283463	880.236	702.868
TCGA_A2_A0YM_T	0.202654	0.294982	0.181167	0.282339	0.444962	0.194835	0.137359	0.31309	0.138467	-0.075091	0.19342	0.294225	-0.171302	0.092191	0.114975	0.308	0.230104	0.281388	0.378221	0.114379	0.237569	0.312112	0.343163	0.073504	-0.0728389	0.0113901	0.320215	-0.19641	183.298	1051.2
TCGA_A2_A0YT_T	0.214039	0.33553	0.131116	0.156997	0.452482	0.106736	0.113299	0.244724	0.0856743	-0.0543549	0.0716683	0.0970114	-0.2805	0.0155364	0.0537471	0.247183	0.253633	0.328584	0.249146	0.0425391	0.144955	0.31479	0.296341	-0.0428243	-0.0843006	0.0218666	0.324919	-0.206119	-152.792	134.783
TCGA_A2_A1FV_T	0.079507	0.267041	0.0470316	0.00156297	0.386422	0.146008	0.0476586	0.155812	0.0204356	-0.137866	0.179045	-0.0028585	-0.338041	-0.125005	0.098491	0.252089	0.216796	0.239843	0.0577442	0.0312853	0.0921669	0.322243	0.29402	-0.0956453	-0.0314198	0.0845494	0.258077	-0.209149	129.11	-617.172
TCGA_A2_A1FW_T	0.184546	0.303503	0.141385	0.129887	0.404914	0.10262	0.0441159	0.215914	0.0411326	-0.0911558	0.109103	0.0728821	-0.213871	-0.0167822	0.0846532	0.250646	0.285938	0.254045	0.171771	0.00446754	0.116615	0.312491	0.229649	-0.0182754	-0.117361	-0.0211318	0.277681	-0.178571	289.017	-127.717
TCGA_A2_A1FX_T	0.194796	0.326761	0.120517	0.136751	0.427404	0.179253	0.114821	0.180761	0.0891869	-0.118661	0.130731	0.139782	-0.253161	-0.00291441	0.106837	0.28408	0.303616	0.296256	0.258325	0.0610856	0.164041	0.36352	0.369608	0.0141429	-0.0267138	0.0650916	0.315096	-0.166894	699.791	597.76
TCGA_A2_A1FZ_T	0.174711	0.377763	0.14874	0.0285641	0.502821	0.102191	0.160687	0.235264	0.132545	-0.0608947	0.0783006	0.205098	-0.234136	-0.0112821	0.109553	0.29613	0.261378	0.277169	0.300769	0.0760153	0.161644	0.340254	0.350037	0.0596342	-0.0477341	0.0545046	0.307802	-0.185078	1111.98	805.151
TCGA_A2_A1G0_T	0.215808	0.344675	0.146911	0.0535863	0.450965	0.12564	0.117664	0.193567	0.0875597	-0.065247	0.107683	0.154241	-0.114194	0.0491085	0.136086	0.293455	0.244909	0.32627	0.239887	0.0611263	0.204432	0.359881	0.320565	-0.031706	0.0156764	0.0987553	0.301848	-0.245587	967.902	826.477
TCGA_A2_A1G1_T	0.291612	0.342838	0.251025	0.327625	0.487837	0.190626	0.15568	0.304454	0.157678	-0.0079526	0.145739	0.355277	-0.0635991	0.110801	0.151816	0.304969	0.254844	0.26375	0.407574	0.127542	0.257242	0.356604	0.338374	0.0264216	-0.132389	0.0208205	0.332219	-0.201299	938.832	1406.85
TCGA_A2_A1G4_T	0.177775	0.309491	0.0620634	0.114505	0.436758	0.111209	0.0560873	0.19226	0.0285246	-0.110518	0.198384	0.111758	-0.129788	0.00252993	0.0656235	0.230567	0.234333	0.255111	0.182444	0.0216043	0.123823	0.318864	0.325883	-0.0446157	-0.088817	0.00106486	0.275941	-0.23582	-341.134	155.219
TCGA_A2_A1G6_T	0.212777	0.341248	0.157586	-0.0100662	0.467618	0.1288	0.128376	0.20652	0.105039	-0.0914925	0.139182	0.11446	-0.161177	-0.0146365	0.127998	0.299732	0.323192	0.217382	0.24873	0.0789069	0.150504	0.403357	0.385285	0.0186468	-0.0568615	0.112162	0.295869	-0.227661	563.456	578.651
TCGA_A2_A259_T	0.224695	0.365651	0.159432	0.0907215	0.468813	0.143055	0.12315	0.180147	0.151776	-0.0871593	0.0964404	0.136419	-0.0567004	0.0297544	0.0939528	0.274525	0.328783	0.283908	0.31928	0.0736037	0.186774	0.377163	0.386223	0.023844	-0.00648224	0.187606	0.32053	-0.156209	795.084	930.031
TCGA_A2_A25A_T	0.252599	0.33912	0.22604	0.142768	0.485091	0.160707	0.147302	0.224426	0.148251	-0.0512413	0.169093	0.162021	-0.133158	0.0240127	0.122487	0.338172	0.31181	0.272141	0.303197	0.117644	0.148999	0.393916	0.308768	0.0357762	-0.0265693	0.13216	0.307523	-0.21283	1358.02	1100.79
TCGA_A2_A25B_T	0.209837	0.344452	0.156163	0.256109	0.445369	0.166461	0.121298	0.242279	0.0973262	-0.0814211	0.166889	0.203546	-0.24567	0.045053	0.122451	0.277758	0.218179	0.327739	0.277647	0.0845482	0.159235	0.2975	0.272347	0.0114172	-0.108854	-0.00789454	0.282327	-0.152159	661.812	613.586
TCGA_A2_A25C_T	0.171253	0.354434	0.139467	0.188016	0.486484	0.127111	0.0632661	0.188673	0.110738	-0.0848654	0.13594	0.0910259	-0.211688	0.0616797	0.137317	0.277949	0.292126	0.288084	0.218248	0.0542244	0.1394	0.331375	0.306562	-0.0101404	-0.0954251	-0.0393993	0.311683	-0.0130474	653.402	411.76
TCGA_A2_A25D_T	0.413751	0.36642	0.267872	0.245826	0.457213	0.137486	0.145873	0.251828	0.171556	-0.0221639	0.129872	0.202989	-0.0260397	0.135497	0.112046	0.305457	0.320578	0.327455	0.397396	0.0826941	0.214315	0.324711	0.331875	0.0702923	-0.0139347	0.0990967	0.343584	-0.180872	571.967	1933.39
TCGA_A2_A25E_T	0.182103	0.327411	0.0868101	0.166769	0.455984	0.0838029	0.0699589	0.248155	0.0778602	-0.0684291	0.160457	0.0672921	-0.183903	-0.00018977	0.0995501	0.259013	0.214165	0.277801	0.149012	0.0496955	0.113181	0.295467	0.276364	-0.018218	0.0274314	-0.0142807	0.27237	-0.250303	154.944	-29.5057
TCGA_A2_A25F_T	0.501455	0.384565	0.373457	0.404552	0.53491	0.258054	0.304839	0.399568	0.282529	-0.0303223	0.186513	0.450183	0.225865	0.313901	0.197251	0.381126	0.29638	0.313994	0.576427	0.230028	0.275211	0.410733	0.34465	0.19316	0.0528505	0.235778	0.392	-0.164437	2020.52	3269.49
TCGA_A2_A3KD_T	0.164494	0.332242	0.122934	0.0468715	0.460328	0.0842973	0.0820059	0.198304	0.0676277	-0.0988889	0.12663	0.11807	-0.208294	-0.070008	0.0988312	0.246533	0.260994	0.300828	0.218016	0.0156034	0.181973	0.361771	0.324355	-0.0101203	-0.0711194	0.0559152	0.316584	-0.248667	262.788	243.79
TCGA_A2_A3XT_T	0.27368	0.343788	0.220569	0.267032	0.456548	0.130093	0.140106	0.312898	0.152697	-0.112191	0.154667	0.277369	-0.120702	0.0246614	0.118234	0.258428	0.251354	0.34734	0.413944	0.0996323	0.218033	0.398462	0.338426	0.181516	-0.0975047	0.0610331	0.359462	-0.267913	297.984	1670.45
TCGA_A2_A3XU_T	0.130959	0.221717	0.0814258	0.0458759	0.418465	0.0632599	0.0126351	0.211969	0.0606222	-0.0581447	0.119259	0.0195501	-0.25544	-0.184984	0.0174049	0.158346	0.257214	0.243862	0.162421	0.0304624	0.117591	0.314493	0.293113	-0.0521927	-0.125529	-0.0723538	0.302057	-0.354368	-1109.79	-681.061
TCGA_A2_A3XV_T	0.26209	0.276337	0.13727	0.0654023	0.407872	0.0915269	0.120135	0.221587	0.0608455	0.0278491	0.00671617	0.0759947	-0.271901	-0.105623	0.0152839	0.212566	0.283542	0.337086	0.290578	0.00580762	0.16479	0.294769	0.276905	0.0183896	-0.128638	-0.0181843	0.352036	-0.202923	224.956	446.101
TCGA_A2_A3XW_T	0.27247	0.352028	0.215526	0.0549735	0.498949	0.129751	0.17233	0.279523	0.10254	-0.00437458	0.0870734	0.147981	-0.180136	-0.0112592	0.0337662	0.262194	0.332037	0.364087	0.363782	0.0693817	0.153475	0.350674	0.314135	0.0961415	-0.0798236	0.124606	0.346551	-0.200724	540.248	1295.08
TCGA_A2_A3XX_T	0.263965	0.269912	0.183689	0.198566	0.472745	0.10193	0.105378	0.289109	0.0750723	-0.082053	0.0883046	0.139039	-0.033095	-0.00494995	0.0527078	0.232586	0.228841	0.26068	0.295437	0.0618134	0.170596	0.342035	0.340938	0.00343948	-0.0715183	0.00958783	0.312155	-0.34689	86.7564	754.703
TCGA_A2_A3XZ_T	0.382287	0.325326	0.219909	0.187951	0.497963	0.102562	0.146278	0.285232	0.144298	-0.0503501	0.119089	0.164186	0.150099	0.207873	0.099004	0.256237	0.259198	0.402229	0.439974	0.0532052	0.186356	0.376748	0.283252	0.0477317	-0.031765	-0.00842778	0.366265	-0.160998	102.626	1844.37
TCGA_A2_A3Y0_T	0.373537	0.295256	0.219682	0.279887	0.459779	0.133451	0.163372	0.284822	0.143517	-0.0270523	0.134997	0.184634	-0.107546	-0.00226251	-0.0160329	0.236959	0.290338	0.322179	0.391778	0.0769642	0.221846	0.303041	0.365572	0.00784934	-0.197857	-0.0277289	0.306605	-0.0791716	-338.24	1397.15
TCGA_A2_A4S1_T	0.252588	0.371943	0.290466	0.0825275	0.516463	0.179515	0.218146	0.306867	0.142075	-0.0925919	0.0485277	0.297987	-0.220657	0.0596262	0.0267304	0.320724	0.270318	0.362929	0.428454	0.138857	0.232074	0.38066	0.298607	0.18361	-0.102873	0.0725764	0.327422	-0.179631	1456.02	1792.57
TCGA_A2_A4S2_T	0.314721	0.393447	0.211413	0.0900091	0.496874	0.0979338	0.131631	0.228262	0.119539	-0.0875793	0.0630022	0.157808	-0.136718	0.0652543	0.0774754	0.283704	0.248973	0.321978	0.349005	0.0750131	0.164145	0.3547	0.257508	0.0204872	-0.0509184	-0.00653132	0.305138	-0.244236	616.332	1336.26
TCGA_A2_A4S3_T	0.302504	0.310081	0.150171	0.209361	0.454914	0.0926549	0.097479	0.215541	0.107102	-0.0648219	0.069001	0.106703	-0.219471	0.00030277	0.123236	0.241607	0.305149	0.339965	0.31345	0.0509595	0.167062	0.300222	0.325421	0.0054583	-0.148542	-0.0407194	0.328144	-0.260143	26.632	970.36
TCGA_A7_A0CD_T	0.127285	0.345128	0.109038	0.018137	0.429899	0.0735221	0.0529924	0.173267	0.0498783	-0.086998	0.0866029	0.0468786	-0.303536	-0.0482525	0.0799244	0.280006	0.260801	0.367835	0.111532	0.0455177	0.118047	0.30439	0.27554	-0.0592413	-0.119372	-0.00402942	0.299437	-0.251714	77.7081	-290.377
TCGA_A7_A0CE_T	0.213118	0.364372	0.199169	-0.0276651	0.498191	0.118457	0.143576	0.293713	0.107467	-0.0559352	0.0880864	0.183745	-0.124844	-0.0386048	0.0795575	0.28654	0.322989	0.3064	0.333738	0.107629	0.156658	0.407447	0.33789	0.0826482	-0.0690819	0.132585	0.320303	-0.223993	911.862	934.805
TCGA_A7_A0CG_T	0.329466	0.376584	0.220166	0.197774	0.505388	0.159836	0.174995	0.236707	0.148435	-0.0557396	0.128537	0.187715	-0.047298	0.0717739	0.157554	0.311975	0.302528	0.314927	0.368335	0.0925702	0.176321	0.375327	0.356993	0.0204466	-0.0200705	0.123727	0.341278	-0.223634	1212.5	1436.57
TCGA_A7_A0D9_T	0.209696	0.372314	0.2554	-0.00342677	0.478163	0.130608	0.252363	0.314633	0.161748	-0.0557756	0.108133	0.234565	-0.191472	0.0381625	0.119175	0.317404	0.270924	0.235533	0.345328	0.1416	0.194914	0.399936	0.356978	0.1239	0.0467625	0.237146	0.316556	-0.0567109	1674.28	1348.53
TCGA_A7_A0DA_T	0.115604	0.305823	0.146491	0.0765188	0.437425	0.0946246	0.110632	0.179029	0.0785875	-0.0648894	0.103906	0.0899522	-0.260351	-0.109173	0.160699	0.292512	0.252591	0.301605	0.204059	0.0446493	0.162781	0.354056	0.314063	-0.0385054	-0.190298	0.00864959	0.292063	-0.316271	412.331	-46.8124
TCGA_A7_A0DB_T	0.185468	0.364636	0.271234	-0.00552294	0.50375	0.162408	0.294259	0.363979	0.174449	-0.0777556	0.111186	0.293867	-0.175604	0.0462036	0.166241	0.326458	0.284866	0.24458	0.422077	0.192526	0.168184	0.389725	0.360659	0.223133	-0.0171274	0.220522	0.372929	-0.0997358	1938.87	1613.9
TCGA_A7_A13D_T	0.0454931	0.311159	0.0865423	0.19828	0.441828	0.114673	0.0878372	0.232819	0.07409	-0.0367163	0.172441	0.13529	-0.301134	-0.100905	0.168048	0.269068	0.198597	0.312649	0.178012	0.0292967	0.121862	0.335516	0.288359	-0.0736594	-0.208389	-0.0400889	0.261626	-0.281026	55.1132	-387.713
TCGA_A7_A13E_T	0.190471	0.373205	0.241305	-0.0485169	0.4631	0.123637	0.228262	0.3121	0.152259	-0.0685669	0.145924	0.239499	-0.160818	-0.0329358	0.0910749	0.314687	0.310322	0.24189	0.325055	0.134363	0.1774	0.395948	0.354835	0.127581	-0.0330946	0.175709	0.326649	-0.123563	1803.3	1110.62
TCGA_A7_A13F_T	0.198369	0.334135	0.211868	0.00686839	0.48051	0.134261	0.196777	0.294596	0.13501	-0.0847818	0.130913	0.160466	-0.143573	-0.0423149	0.0956027	0.304672	0.299977	0.246492	0.249651	0.100988	0.157971	0.414127	0.334639	0.0388549	-0.0415311	0.124521	0.314744	-0.233322	1279.57	743.169
TCGA_A7_A13G_T	0.139095	0.319265	0.209004	-0.103451	0.432465	0.138997	0.223631	0.258343	0.12577	-0.0518302	0.120418	0.163225	-0.20644	-0.0169206	0.0871188	0.307293	0.276732	0.206344	0.155985	0.104492	0.147856	0.390404	0.308749	0.0658581	0.0466805	0.210455	0.284686	-0.150701	1440.86	541.98
TCGA_A7_A26E_T	0.0993836	0.336889	0.149581	0.0280968	0.435207	0.145944	0.0746559	0.139107	0.0747591	-0.0299987	0.1292	0.129989	-0.279408	-0.00763031	0.143652	0.294858	0.270454	0.279514	0.188012	0.050389	0.150451	0.318345	0.295167	-0.0113054	-0.104768	0.0286918	0.296385	-0.257432	884.834	167.604
TCGA_A7_A26F_T	0.145288	0.368934	0.26649	0.186739	0.506897	0.154963	0.192222	0.23408	0.168137	0.076878	0.161028	0.305363	-0.220626	0.0785525	0.126976	0.329405	0.294384	0.277503	0.412996	0.121331	0.212534	0.318135	0.317612	0.0685945	-0.0706638	0.0246104	0.284629	-0.0429095	1303.15	1390.36
TCGA_A7_A26G_T	0.275169	0.391123	0.245699	0.188489	0.516036	0.166353	0.156723	0.220917	0.178721	-0.0707291	0.232475	0.230251	-0.0422525	0.138599	0.155111	0.304498	0.294239	0.275365	0.393396	0.119448	0.212005	0.39234	0.329381	0.0645406	-0.0971918	0.0815365	0.343668	-0.266879	1550.61	1331.84
TCGA_A7_A26H_T	0.188682	0.377802	0.159969	0.128926	0.474554	0.138887	0.129849	0.223814	0.107726	-0.0326969	0.123204	0.202418	-0.221041	0.046558	0.130391	0.286845	0.267752	0.303066	0.281915	0.0801587	0.186272	0.349371	0.344491	0.0040365	-0.0681944	0.000482025	0.28023	-0.276899	1001.13	814.61
TCGA_A7_A26I_T	0.0319332	0.349453	0.245568	0.120943	0.421041	0.157101	0.180124	0.206489	0.11871	0.00851099	0.115542	0.288929	-0.244623	0.0261446	0.158326	0.331314	0.196199	0.275734	0.356675	0.0858327	0.150765	0.329617	0.314342	0.0224065	-0.0794833	0.0125173	0.2628	-0.210809	1451	710.687
TCGA_A7_A26J_T	0.104724	0.300668	0.221722	0.170004	0.445548	0.165976	0.155274	0.145667	0.103194	-0.057371	0.201654	0.192375	-0.193557	0.118593	0.135567	0.304562	0.204225	0.230833	0.20015	0.0464611	0.15724	0.300971	0.278104	-0.0108174	-0.00204214	-0.00369727	0.237587	-0.212181	1071.97	933.49
TCGA_A7_A2KD_T	0.256137	0.330571	0.192235	0.167737	0.492478	0.124214	0.0892914	0.201237	0.0907141	-0.0753829	0.185812	0.181081	-0.212908	0.0491884	0.100484	0.29915	0.247949	0.246506	0.366431	0.0568216	0.182281	0.336704	0.327201	-0.0139513	-0.14588	0.0165033	0.283385	-0.212451	922.724	1069.61
TCGA_A7_A3RF_T	0.113775	0.277397	0.0466472	-0.0766999	0.439089	0.0540793	-0.0013417	0.169843	0.046031	-0.0627495	0.0189736	0.113884	-0.347146	-0.108485	0.0233259	0.226909	0.28666	0.365566	0.147716	0.00271894	0.124505	0.323761	0.299462	-0.0602398	-0.10764	-0.0684747	0.342874	-0.120967	-252.232	-461.276
TCGA_A7_A425_T	0.17604	0.323025	0.155764	0.0464465	0.483465	0.11663	0.124473	0.229379	0.100919	-0.069146	0.0751076	0.181139	-0.20878	-0.0555881	0.0914449	0.268042	0.297784	0.321745	0.408732	0.0810768	0.152277	0.34967	0.337464	0.0641737	-0.0561836	0.118827	0.338335	-0.188116	767.352	941.649
TCGA_A7_A4SC_T	0.20916	0.306188	0.181497	0.0659768	0.482058	0.103008	0.115806	0.155506	0.121193	-0.0790727	0.0834967	0.100354	-0.165362	-0.0447807	0.145903	0.273442	0.227649	0.366774	0.315853	0.0585999	0.169981	0.378018	0.274505	0.00795545	0.0148268	0.0681226	0.316222	-0.201982	741.88	615.703
TCGA_A7_A4SD_T	0.301591	0.289729	0.209901	0.272209	0.497056	0.139547	0.134854	0.203948	0.152847	-0.0563512	0.11696	0.255994	-0.0998592	0.075528	0.0651801	0.2633	0.250062	0.319941	0.417113	0.0856498	0.255384	0.337021	0.322955	0.0340222	-0.087719	-0.0253522	0.3112	-0.218834	488.121	1365.29
TCGA_A7_A4SE_T	0.120498	0.302349	0.16775	0.161449	0.477804	0.10163	0.0982663	0.27665	0.0998928	-0.0788079	0.129629	0.19534	-0.240532	-0.0845959	0.0601979	0.304263	0.26314	0.328615	0.279169	0.0755384	0.166501	0.346258	0.292055	0.0143308	-0.168555	0.0057556	0.277315	-0.255318	676.039	315.212
TCGA_A7_A56D_T	0.234526	0.344711	0.221698	0.0199771	0.443706	0.109252	0.12644	0.243648	0.0963178	-0.0657859	0.0409449	0.19523	-0.145545	-0.0195551	0.0264718	0.276692	0.302771	0.366521	0.408864	0.0959808	0.211324	0.308737	0.272723	0.140566	-0.174546	-0.012466	0.326754	-0.117568	816.646	1033.59
TCGA_A7_A5ZW_T	0.22032	0.335182	0.183191	0.01222	0.483892	0.129252	0.104499	0.17957	0.119719	-0.0972284	0.122271	0.158667	-0.220851	-0.0405287	0.137577	0.294446	0.31417	0.322495	0.245878	0.0704057	0.179217	0.358763	0.331637	0.0371306	-0.138142	0.0726672	0.307295	-0.282037	1287.51	734.287
TCGA_A7_A5ZX_T	0.105294	0.29221	0.116419	-0.089298	0.456935	0.0984718	0.0757574	0.139891	0.0509396	-0.0898907	0.0758358	0.0569278	-0.216352	-0.106758	0.0708353	0.286984	0.310255	0.344864	0.165312	0.0358195	0.0997512	0.361792	0.311205	-0.0172358	-0.175194	0.0400449	0.295145	-0.286606	741.396	-26.2461
TCGA_A7_A6VV_T	0.197372	0.292801	0.220736	0.173077	0.525694	0.129145	0.160381	0.306234	0.135262	-0.102761	0.102176	0.270811	-0.172344	0.0187798	0.0924033	0.284623	0.278374	0.313187	0.374871	0.0980089	0.218373	0.377142	0.315148	0.0780284	-0.137823	-0.00972657	0.305986	-0.278132	931.157	973.094
TCGA_A7_A6VX_T	0.10872	0.358097	0.102965	0.0367303	0.460808	0.0875036	0.0827597	0.204747	0.0680067	-0.101335	0.0628706	0.102088	-0.307469	-0.0795057	0.060834	0.29393	0.251082	0.272734	0.237485	0.0586139	0.154254	0.332415	0.349449	-0.0259483	-0.151745	-0.0914404	0.316594	-0.296897	563.893	159.406
TCGA_A7_A6VY_T	0.294295	0.315024	0.278786	0.267348	0.494637	0.124959	0.172834	0.337147	0.140371	0.00588636	0.145356	0.308412	-0.0750483	0.0738741	0.0440378	0.290329	0.292651	0.350963	0.445471	0.119755	0.219178	0.3381	0.296021	0.0722459	-0.175469	0.0279003	0.331238	-0.226821	573.404	1445.8
TCGA_A8_A06O_T	0.19544	0.343476	0.133893	0.139092	0.419357	0.112523	0.127537	0.246648	0.0621987	-0.0297767	0.0928315	0.123096	-0.221074	-0.000220052	0.110162	0.242607	0.22155	0.305876	0.219126	0.0418128	0.15928	0.321527	0.335307	-0.0178271	-0.0794673	0.028582	0.321278	-0.302723	471.752	453.469
TCGA_A8_A06P_T	0.144863	0.392553	0.183322	-0.0547031	0.482164	0.127723	0.113623	0.224233	0.0884391	-0.11501	0.058097	0.199121	-0.220008	0.00189306	0.0851128	0.288022	0.26503	0.330278	0.300681	0.0910432	0.160304	0.367864	0.347627	0.013566	-0.159893	0.0547532	0.312667	-0.20707	1278.22	488.356
TCGA_A8_A06Q_T	0.141766	0.252842	0.0615841	0.030719	0.422416	0.0734117	0.0469856	0.257531	0.000188032	-0.0346183	0.0868994	0.0115494	-0.245895	-0.0631144	0.0122723	0.192775	0.239135	0.343906	0.101655	-0.0116001	0.110146	0.339413	0.283821	-0.0610651	-0.171463	-0.0754689	0.278418	-0.304932	-1000.19	-490.304
TCGA_A8_A06R_T	0.229887	0.374016	0.193197	0.119812	0.477395	0.115004	0.108954	0.256264	0.126353	-0.051586	0.0833533	0.205867	-0.148742	0.0453663	0.0550458	0.28283	0.295475	0.350056	0.381309	0.0670624	0.188403	0.323109	0.31862	0.0205039	-0.171275	-0.0159446	0.324577	-0.209918	1060.38	1033.03
TCGA_A8_A06T_T	0.248618	0.295619	0.128599	0.0808131	0.41694	0.0782511	0.0734038	0.204365	0.0723234	-0.090438	0.0353923	0.0976404	-0.225876	-0.0145736	-0.0169494	0.272425	0.259134	0.318775	0.18186	0.0371764	0.179015	0.347309	0.297128	-0.0319477	-0.111382	-0.00831535	0.303565	-0.205475	330.807	473.831
TCGA_A8_A06U_T	0.262581	0.343359	0.179621	0.124118	0.439688	0.0646148	0.100844	0.266092	0.0944543	-0.0867985	0.00922658	0.145197	-0.221033	0.0190678	0.0894724	0.253982	0.247631	0.314978	0.278813	0.0391649	0.196909	0.348129	0.309802	-0.0271046	-0.104058	-0.0365705	0.289402	-0.27568	-56.876	609.232
TCGA_A8_A06X_T	0.242571	0.373274	0.177299	0.13919	0.43744	0.108771	0.105937	0.223546	0.10015	-0.0914736	0.065221	0.106448	-0.226619	0.0114881	0.077854	0.264058	0.224803	0.314211	0.267552	0.0410351	0.187118	0.278903	0.313748	-0.000404762	-0.110371	-0.00299371	0.309321	-0.223964	296.466	553.867
TCGA_A8_A06Y_T	0.110886	0.266201	0.0544798	-0.0861233	0.439482	0.0609229	0.0556632	0.176986	0.00967112	-0.11527	0.0136373	-0.00960653	-0.350351	-0.161229	0.026474	0.235718	0.288057	0.359555	0.135654	-0.00843845	0.136791	0.315868	0.295304	-0.0909022	-0.12966	-0.13107	0.328914	-0.224165	-826.985	-544.226
TCGA_A8_A06Z_T	0.109394	0.286061	0.0345924	0.00269887	0.443922	0.0708412	0.0249401	0.193554	0.0222887	-0.0881969	0.0790561	0.100957	-0.379949	-0.0867203	0.0618561	0.228745	0.256448	0.312437	0.194587	-0.00581655	0.14709	0.317077	0.337928	-0.0847207	-0.0631951	-0.0311434	0.360332	-0.202085	-623.633	-171.051
TCGA_A8_A075_T	0.252612	0.336303	0.179266	0.153009	0.470642	0.1106	0.14999	0.304529	0.0977379	0.0137976	0.0392283	0.237995	-0.145277	0.0554621	0.12348	0.258035	0.257313	0.321719	0.395656	0.0656872	0.188399	0.322156	0.330218	0.0269241	-0.143279	-0.0131109	0.304522	-0.223066	586.646	979.518
TCGA_A8_A076_T	0.165959	0.389848	0.146613	0.0735686	0.496756	0.115245	0.121392	0.254532	0.0943584	-0.0758751	0.078812	0.204472	-0.266021	0.0155919	0.0722181	0.264761	0.2888	0.341662	0.292868	0.0572751	0.153129	0.34856	0.279503	0.0412455	-0.194481	0.0468143	0.362018	-0.208443	876.059	589.189
TCGA_A8_A079_T	0.176134	0.320683	0.134701	0.0955623	0.420741	0.102744	0.0765331	0.2567	0.052424	-0.130075	0.0992423	0.134294	-0.22053	-0.0379275	0.105236	0.234039	0.245283	0.325081	0.23848	0.047176	0.169401	0.312042	0.336763	-0.0301556	-0.158126	-0.0478118	0.306057	-0.26355	-239.689	240.152
TCGA_A8_A07B_T	0.149545	0.340378	0.13977	0.0967127	0.421689	0.110636	0.0796684	0.208057	0.0634931	-0.02544	0.170454	0.0962101	-0.322328	-0.00551504	0.108474	0.254594	0.210604	0.300497	0.160211	0.0208148	0.151328	0.329297	0.261094	-0.0257114	-0.166822	0.0234011	0.286661	-0.252603	563.089	-12.2362
TCGA_A8_A07F_T	0.180408	0.379525	0.147384	0.0982839	0.425222	0.120532	0.0835538	0.236232	0.0759725	-0.0872662	0.118037	0.124347	-0.262169	0.0387662	0.102105	0.266429	0.244482	0.232091	0.247732	0.0635134	0.144612	0.316063	0.281936	-0.0103422	-0.180244	-0.0034806	0.325546	-0.26074	434.231	453.296
TCGA_A8_A07G_T	0.191956	0.363224	0.189831	0.0150203	0.482466	0.103765	0.121611	0.220958	0.120228	-0.0273065	0.0755407	0.167366	-0.187286	-0.00920359	0.102085	0.29894	0.266007	0.324071	0.303576	0.0743758	0.184703	0.365988	0.330183	0.00101608	-0.156097	0.00290725	0.315345	-0.285107	1182.77	584.925
TCGA_A8_A07I_T	0.172295	0.386278	0.216185	0.170235	0.476118	0.147614	0.140442	0.257372	0.113028	-0.0677894	0.12037	0.220424	-0.162149	0.0699652	0.0881596	0.326795	0.24693	0.272635	0.298919	0.0734804	0.202555	0.320231	0.232608	0.020546	-0.0853851	-0.00174876	0.322634	-0.241391	1014.07	786.288
TCGA_A8_A07J_T	0.182886	0.430996	0.220303	-0.00977007	0.515398	0.162959	0.184957	0.305208	0.149127	-0.0384078	0.0858851	0.302978	-0.189987	0.039386	0.101597	0.324244	0.281899	0.312496	0.4019	0.120759	0.197933	0.351703	0.363927	0.122299	-0.0742789	0.0982683	0.327812	-0.206454	1694.9	1503.14
TCGA_A8_A07L_T	0.128251	0.312447	0.0901647	0.0756039	0.380906	0.109878	0.0438463	0.225386	0.0660038	-0.0712141	0.0836559	0.0420272	-0.299484	-0.0960529	0.101478	0.236866	0.254182	0.307022	0.183675	0.0217314	0.114837	0.312262	0.330077	-0.052714	-0.195971	-0.0290974	0.285726	-0.238073	221.474	-348.147
TCGA_A8_A07O_T	0.230604	0.280537	0.138791	0.244679	0.440202	0.14543	0.0957703	0.289873	0.111457	-0.0592188	0.191609	0.232531	-0.218726	-0.00695406	0.0610294	0.233544	0.260499	0.287483	0.317483	0.0942304	0.234026	0.32766	0.337023	0.0136975	-0.140004	0.00699188	0.328601	-0.236173	-228.082	739.971
TCGA_A8_A07P_T	0.188689	0.348032	0.139197	0.0831093	0.452483	0.106408	0.0795558	0.229368	0.105868	-0.0525453	0.104594	0.146179	-0.261277	0.000132032	0.110927	0.25466	0.270443	0.306324	0.23342	0.0246776	0.148575	0.310523	0.323593	0.041983	-0.13083	0.0928638	0.339472	-0.247972	576.579	462.545
TCGA_A8_A07U_T	0.413837	0.36388	0.297902	0.31896	0.514512	0.181372	0.20824	0.320302	0.219849	-0.00335911	0.144101	0.332547	0.1365	0.216446	0.124472	0.324476	0.284514	0.276896	0.500699	0.120027	0.268163	0.37091	0.317278	0.0926317	-0.0863093	0.0612396	0.329021	-0.181908	839.687	2317.15
TCGA_A8_A07W_T	0.172314	0.34415	0.123999	0.10356	0.488359	0.100347	0.114891	0.24278	0.0886825	-0.0863044	0.148151	0.197926	-0.301223	-0.0103945	0.1572	0.246928	0.30376	0.336595	0.298064	0.0761615	0.157796	0.339696	0.339359	0.018277	-0.150353	-0.0314771	0.345902	-0.257211	398.152	545.893
TCGA_A8_A07Z_T	0.24129	0.318635	0.128342	0.0706599	0.444895	0.0694602	0.0912306	0.209884	0.0609889	-0.127916	0.0800585	0.150294	-0.254371	0.0130114	0.0279553	0.269143	0.269121	0.279368	0.253622	0.0629537	0.160609	0.333442	0.272592	-0.00158332	-0.126514	0.0454183	0.338771	-0.130726	-268.439	603.359
TCGA_A8_A081_T	0.355617	0.3132	0.171781	0.198201	0.482171	0.104265	0.0851322	0.226937	0.0723608	-0.00195665	0.142955	0.116752	-0.135957	0.0955807	0.0702105	0.241818	0.322979	0.345759	0.338045	0.0201488	0.192728	0.312547	0.326434	0.00722939	-0.135777	-0.00830929	0.345882	-0.211598	-334.196	1170.17
TCGA_A8_A082_T	0.135646	0.344245	0.124348	0.0337008	0.438912	0.0993536	0.0746873	0.2022	0.0456302	-0.114826	0.155162	0.221223	-0.330091	-0.0163632	0.189346	0.259705	0.248348	0.352047	0.217809	0.0357411	0.123017	0.387975	0.358243	-0.000935207	-0.161735	-0.0386563	0.296959	-0.227119	293.43	331.436
TCGA_A8_A083_T	0.140658	0.277047	0.0786698	-0.0669205	0.433759	0.0570467	0.0140482	0.167823	0.0101908	-0.102109	-0.00929114	0.027126	-0.320421	-0.0726864	-0.00544302	0.235159	0.241183	0.278633	0.136193	-0.00060869	0.146886	0.316985	0.292307	-0.0369543	-0.0808796	0.00439946	0.303995	-0.186958	-768.356	-195.83
TCGA_A8_A085_T	0.0477669	0.328495	0.0574426	-0.0143319	0.425506	0.0892682	0.0259416	0.172339	0.025404	-0.0691413	0.0894466	0.0461292	-0.357664	-0.134043	0.0357385	0.265639	0.238215	0.335019	0.0790375	0.0262602	0.131619	0.295874	0.282733	-0.08833	-0.190371	-0.0697013	0.308458	-0.2043	204.088	-692.449
TCGA_A8_A08B_T	0.26972	0.292079	0.173292	0.179908	0.431331	0.120273	0.0647406	0.231722	0.0586656	-0.0615436	0.100951	0.100103	-0.185377	-0.0137918	0.0645143	0.211034	0.250811	0.324854	0.297215	0.0307092	0.190653	0.314206	0.328705	-0.0582551	-0.173687	-0.0286043	0.285099	-0.232743	-506.288	637.343
TCGA_A8_A08C_T	0.112774	0.293285	0.0999843	-0.0239576	0.421214	0.0577035	0.0587631	0.176777	0.0479751	-0.107484	0.0202737	0.0494707	-0.287105	0.0357925	0.0541676	0.259158	0.224805	0.276045	0.160305	0.0503569	0.1532	0.297749	0.330194	-0.0822728	-0.194996	-0.110359	0.297253	-0.250251	-24.7119	-86.4141
TCGA_A8_A08F_T	0.276605	0.357858	0.204317	0.193017	0.455865	0.143485	0.123113	0.254471	0.132567	-0.0448021	0.112858	0.303423	-0.203407	0.0440037	0.144425	0.297079	0.26693	0.334065	0.407929	0.104094	0.213695	0.334929	0.347363	0.07076	-0.0761849	0.0320709	0.339536	-0.231655	839.097	1446.64
TCGA_A8_A08G_T	0.184949	0.368889	0.14392	0.0929986	0.479638	0.110319	0.0952092	0.229058	0.0966431	-0.0970452	0.0845508	0.15701	-0.292744	0.00307542	0.0591713	0.261335	0.234681	0.347679	0.269271	0.0388372	0.169578	0.347518	0.325449	0.000721401	-0.13269	0.0283546	0.309731	-0.238493	421.659	486.497
TCGA_A8_A08J_T	0.17343	0.363676	0.157415	0.0575738	0.493237	0.112002	0.100071	0.2385	0.0873115	-0.0517155	0.078366	0.204565	-0.227215	0.00986929	0.0295263	0.262329	0.257805	0.353497	0.307833	0.0484908	0.1633	0.303099	0.290844	0.0136542	-0.139554	-0.00871515	0.307498	-0.223918	724.396	465.454
TCGA_A8_A08L_T	0.319461	0.322021	0.163668	0.230227	0.465594	0.105551	0.129687	0.240675	0.0991495	0.0134917	0.156219	0.153594	-0.169407	-0.0175381	0.00395929	0.268612	0.21625	0.355613	0.298996	0.0340042	0.174071	0.31198	0.286179	0.013278	-0.114577	-0.0195515	0.329429	-0.256113	165.218	1089.21
TCGA_A8_A08O_T	0.0959679	0.319791	0.067803	0.00625629	0.435394	0.0717368	0.0413298	0.191434	0.0425169	-0.0698361	0.106122	0.0659984	-0.252975	-0.0982118	0.0869828	0.279418	0.255728	0.273437	0.125538	0.0331436	0.103577	0.323811	0.296102	-0.0500259	-0.166194	-0.0188897	0.293826	-0.254753	482.986	-419.048
TCGA_A8_A08P_T	0.336745	0.359933	0.254043	0.215043	0.492705	0.159992	0.174196	0.308803	0.153629	-0.0349288	0.109569	0.278937	-0.152478	0.0780844	0.102383	0.292733	0.280172	0.376109	0.43376	0.107224	0.227812	0.338797	0.348722	0.0591291	-0.131569	0.0537023	0.328456	-0.204121	1040.58	1772.53
TCGA_A8_A08R_T	0.313778	0.323013	0.251153	0.232209	0.497611	0.158854	0.188674	0.311073	0.141812	-0.0142975	0.154001	0.218125	-0.025887	0.104909	0.100822	0.32211	0.234691	0.304722	0.379361	0.115033	0.230837	0.354765	0.278261	0.0650257	-0.129672	0.0512873	0.330287	-0.269819	568.352	1440.71
TCGA_A8_A08S_T	0.13058	0.350727	0.148253	0.0625453	0.457471	0.109887	0.055751	0.200744	0.0647518	-0.0890902	0.0931179	0.067685	-0.317303	-0.0221456	0.153278	0.26799	0.307325	0.345437	0.220651	0.0437725	0.20722	0.324625	0.303701	-0.000310291	-0.214483	0.0546828	0.298892	-0.214352	89.0421	203.698
TCGA_A8_A08T_T	0.143477	0.309268	0.159071	-0.0183718	0.4758	0.096212	0.0551672	0.165499	0.0647069	-0.0527748	0.129266	0.100788	-0.258991	-0.0229992	0.117007	0.267481	0.304875	0.319222	0.235728	0.0271565	0.197268	0.324607	0.318172	0.0118609	-0.194617	0.0243758	0.301715	-0.263951	374.497	81.0096
TCGA_A8_A08X_T	0.290651	0.346396	0.223494	0.185535	0.513107	0.11889	0.184065	0.25978	0.146067	-0.0813094	0.0741037	0.2715	0.0688025	0.144245	0.104076	0.302029	0.27238	0.332641	0.428076	0.111237	0.17999	0.376024	0.325038	0.0571742	-0.151121	-0.00553575	0.345291	-0.251626	1084.09	1341.35
TCGA_A8_A08Z_T	0.157009	0.401262	0.223712	0.0625577	0.464321	0.160194	0.163097	0.28522	0.127982	-0.0506187	0.106956	0.32837	-0.263151	0.00553283	0.118946	0.314175	0.2684	0.331821	0.38361	0.114661	0.180901	0.367105	0.341665	0.100375	-0.144489	0.0870407	0.317436	-0.267967	1522.07	1167.06
TCGA_A8_A090_T	0.179913	0.378387	0.172884	0.124853	0.457896	0.135068	0.141121	0.253738	0.103694	-0.0332011	0.0876487	0.225205	-0.237134	0.0294845	0.0803737	0.299602	0.265903	0.32937	0.298081	0.0857713	0.194334	0.368762	0.35085	0.0260814	-0.0641539	0.0277475	0.336161	-0.225095	689.685	794.364
TCGA_A8_A091_T	0.173479	0.300019	0.122694	-0.0184356	0.433824	0.116046	0.0680409	0.164342	0.0367409	-0.0804598	0.0989978	0.10542	-0.207295	-0.0190798	0.115595	0.255752	0.243074	0.305579	0.250526	0.027725	0.136626	0.349761	0.267078	-0.0152426	-0.130681	0.0469431	0.306662	-0.0774789	181.362	99.785
TCGA_A8_A092_T	0.162763	0.352838	0.0940591	0.141626	0.440468	0.110267	0.116884	0.21946	0.0498869	-0.0628644	0.0932723	0.138539	-0.271056	-0.0505486	0.141474	0.23231	0.218091	0.344178	0.23454	0.0394178	0.147206	0.284799	0.330875	-0.0112887	-0.178852	-0.00797347	0.291832	-0.260156	208.359	156.979
TCGA_A8_A093_T	0.0759098	0.357879	0.0863557	-0.0487779	0.451165	0.0834484	0.0377039	0.217631	0.0526176	-0.0641932	0.0959452	0.0399539	-0.308896	-0.107033	0.111986	0.279953	0.249466	0.296479	0.10793	0.0198002	0.153246	0.318063	0.295499	-0.0349606	-0.128758	0.0495383	0.314719	-0.283969	626.646	-368.85
TCGA_A8_A094_T	0.332056	0.302352	0.243381	0.229559	0.51643	0.148458	0.164312	0.280136	0.147083	0.0160252	0.129843	0.279831	-0.124022	0.11598	0.06312	0.272144	0.271043	0.319802	0.437268	0.0870121	0.271043	0.350927	0.306282	0.0587497	-0.152644	0.00297712	0.358893	-0.179524	728.395	1539.11
TCGA_A8_A095_T	0.176617	0.330515	0.116478	0.13138	0.478317	0.125962	0.0801388	0.222058	0.074792	-0.0537413	0.129019	0.0993998	-0.253729	-0.064216	0.129182	0.256453	0.242848	0.310424	0.250825	0.0556911	0.160013	0.31013	0.340544	-0.0127791	-0.129528	0.01791	0.30137	-0.170815	282.205	219.22
TCGA_A8_A096_T	0.300901	0.395782	0.280889	0.152725	0.470886	0.155947	0.165325	0.216667	0.158587	-0.0638486	0.146195	0.283115	-0.217416	0.0849792	0.181212	0.337667	0.287325	0.281806	0.401704	0.125993	0.218662	0.363502	0.326517	0.0969639	-0.0209482	0.0715771	0.319033	-0.23131	1391.75	1732.5
TCGA_A8_A097_T	0.187787	0.347674	0.154005	0.11002	0.488704	0.115345	0.126327	0.256251	0.123578	-0.00737824	0.155851	0.166823	-0.256656	-0.0142884	0.174395	0.284711	0.254774	0.317561	0.298541	0.0969616	0.163857	0.338785	0.377767	0.00716587	-0.108072	0.0107243	0.330362	-0.282762	913.154	644.946
TCGA_A8_A099_T	0.13497	0.308909	0.195672	0.035809	0.468736	0.0993001	0.0712725	0.162563	0.0743225	-0.0819557	0.0845983	0.0947003	-0.29535	-0.0322471	0.0355388	0.262992	0.271891	0.331482	0.174061	0.00670387	0.136185	0.323068	0.336908	0.0232476	-0.0688382	-0.0248733	0.300075	-0.263654	295.843	258.939
TCGA_A8_A09A_T	0.241656	0.343312	0.170541	0.0524018	0.487576	0.11301	0.105942	0.225474	0.112602	-0.0276727	0.110557	0.136352	-0.190347	-0.0341009	0.0933529	0.282642	0.272267	0.337471	0.241201	0.0532006	0.16348	0.326896	0.324299	-0.00292422	-0.142137	0.0351391	0.348761	-0.239221	891.713	515.571
TCGA_A8_A09B_T	0.134284	0.341624	0.0933088	-0.0287075	0.416871	0.0783563	0.0513729	0.19661	0.0664546	-0.0766624	0.0494775	0.101049	-0.301628	-0.104589	0.107972	0.26244	0.240621	0.291943	0.236342	0.0508192	0.126898	0.338759	0.307837	-0.0486615	-0.105163	0.0272979	0.316469	-0.230771	415.4	56.3731
TCGA_A8_A09D_T	0.222467	0.394438	0.20357	0.0474614	0.470176	0.103974	0.178879	0.307581	0.127654	-0.0579379	0.0749779	0.264354	-0.268778	-0.0116383	0.134591	0.298045	0.272939	0.364517	0.35724	0.0850708	0.163553	0.354049	0.297986	0.0564776	-0.107524	0.048379	0.332876	-0.190126	1493.97	992.819
TCGA_A8_A09E_T	0.168431	0.288855	0.0664385	0.0558575	0.455873	0.101881	0.0793099	0.23367	0.0368403	-0.107641	0.103485	0.0276305	-0.283487	-0.0794835	0.0979587	0.238257	0.235045	0.328713	0.158914	0.0368179	0.144555	0.314758	0.305392	-0.04759	-0.109231	-0.0534101	0.3031	-0.259564	-195.83	-254.658
TCGA_A8_A09G_T	0.314321	0.283915	0.199981	0.168458	0.47136	0.100431	0.118047	0.179748	0.103133	-0.00281994	0.119676	0.141218	-0.100344	0.0479074	0.0591492	0.259371	0.210118	0.325534	0.301837	0.0310261	0.214416	0.342803	0.292382	-0.0274181	-0.13704	-0.0350021	0.339903	-0.21238	171.095	1076.01
TCGA_A8_A09I_T	0.267875	0.382492	0.21175	0.235306	0.49232	0.149191	0.130773	0.263494	0.116644	-0.0385296	0.105658	0.220298	-0.221894	0.137953	0.0687682	0.251175	0.251418	0.369798	0.38284	0.0777282	0.178075	0.297833	0.323658	0.0290509	-0.10523	-0.0067564	0.303767	-0.0929929	545.584	1065.02
TCGA_A8_A09K_T	0.359004	0.305948	0.146836	0.103745	0.445908	0.111484	0.0528935	0.185673	0.0705955	-0.0776103	0.0609875	0.0567258	-0.13885	0.0679441	0.0947006	0.262716	0.235262	0.322414	0.230985	0.000345794	0.132404	0.322543	0.263689	-0.0219903	-0.0559854	0.0973929	0.298393	-0.295006	-616.329	732.982
TCGA_A8_A09M_T	0.320635	0.317605	0.178893	0.176807	0.451955	0.121565	0.101997	0.213149	0.111199	-0.0264301	0.0924105	0.166177	-0.172781	0.0542969	0.0821073	0.275341	0.260962	0.305937	0.329595	0.0458756	0.197309	0.320331	0.340814	0.0268143	-0.100266	-0.0121686	0.313795	-0.197963	241.363	1189.26
TCGA_A8_A09N_T	0.207099	0.304184	0.133673	0.107851	0.454589	0.106185	0.0690809	0.2335	0.0560943	-0.0174551	0.0727654	0.0827874	-0.25297	-0.0339967	0.0289006	0.237926	0.272431	0.302833	0.171865	0.00434258	0.134929	0.334371	0.361223	-0.0475097	-0.0831118	0.0312351	0.297073	-0.270092	305.998	193.739
TCGA_A8_A09Q_T	0.283828	0.350695	0.22365	0.211815	0.465246	0.122619	0.153091	0.259809	0.121395	-0.0823181	0.105495	0.299329	-0.100676	0.115347	0.123556	0.276536	0.296623	0.362932	0.392374	0.0886679	0.180414	0.335367	0.336327	0.0828039	-0.127351	0.0871496	0.339879	-0.244047	907.927	1444.45
TCGA_A8_A09T_T	0.130028	0.383845	0.13381	0.0513863	0.44172	0.116997	0.0671817	0.161486	0.0568022	-0.106358	0.132482	0.159408	-0.327911	-0.051447	0.0874254	0.281354	0.300876	0.24681	0.24237	0.0876349	0.167523	0.31698	0.321048	0.00226116	-0.176976	-0.0760996	0.284517	-0.250253	557.337	312.915
TCGA_A8_A09V_T	0.0472504	0.328783	0.0958189	-0.0398173	0.423869	0.125572	0.00862842	0.130778	0.0482613	-0.117511	0.109705	0.0579337	-0.26966	-0.0549839	0.0883359	0.264009	0.250466	0.248254	0.120454	0.019007	0.114669	0.334258	0.319138	-0.0294657	-0.166328	-0.0107106	0.289722	-0.174738	580.488	-364.803
TCGA_A8_A09W_T	0.208018	0.341239	0.195968	0.175546	0.485198	0.14752	0.11711	0.23746	0.111707	-0.0669321	0.14814	0.156212	-0.27515	0.0318338	0.121922	0.274878	0.328199	0.373091	0.267943	0.0504161	0.133575	0.289516	0.320811	0.0344326	-0.147346	0.0352442	0.314592	-0.184009	764.175	550.053
TCGA_A8_A09X_T	0.375353	0.336105	0.25889	0.247805	0.486046	0.121992	0.191215	0.263044	0.129912	-0.0321192	0.0741544	0.244073	-0.0626191	0.112497	0.0826481	0.28571	0.278032	0.341877	0.438893	0.0976186	0.220694	0.327529	0.326231	0.076353	-0.155544	0.0505399	0.348765	-0.228381	1114.89	1697.88
TCGA_A8_A09Z_T	0.329541	0.311846	0.259704	0.114785	0.440414	0.0759323	0.111142	0.277276	0.138382	-0.0346692	0.0635292	0.166913	-0.227462	0.0338331	0.0462617	0.291242	0.239897	0.3355	0.339714	0.0535485	0.191504	0.360985	0.295741	0.0137514	0.077101	0.0327472	0.350665	-0.261707	-91.6515	1179.32
TCGA_A8_A0A1_T	0.279995	0.367873	0.271392	0.13305	0.526818	0.145478	0.171667	0.262845	0.151248	-0.0253807	0.142555	0.308599	-0.219629	0.10148	0.0741496	0.323189	0.305347	0.335045	0.425301	0.0967134	0.222998	0.369257	0.338816	0.09609	-0.0436809	0.150569	0.325547	-0.180445	1117.61	1715.26
TCGA_A8_A0A2_T	0.215523	0.322563	0.173255	0.0580845	0.435609	0.129728	0.0808238	0.150767	0.0688617	-0.0931094	0.0950313	0.130356	-0.178119	0.019401	0.118097	0.292916	0.246574	0.340903	0.263552	0.0604959	0.163306	0.327309	0.324749	-0.0118953	-0.0660928	0.0141131	0.306261	-0.2404	676.072	638.243
TCGA_A8_A0A4_T	0.140759	0.300212	0.135832	-0.028162	0.423674	0.0997608	0.0752012	0.178675	0.0265958	-0.0753513	0.129231	0.0888462	-0.243793	-0.0775461	0.0450447	0.273051	0.251688	0.348294	0.151901	0.0478939	0.131809	0.372186	0.261339	-0.0780782	-0.189448	0.00294129	0.296686	-0.28264	578.858	-197.928
TCGA_A8_A0A6_T	0.375116	0.300893	0.279151	0.141524	0.489981	0.143076	0.15723	0.258957	0.154989	0.00232773	0.162745	0.206291	-0.0194691	0.0984459	0.0603145	0.312465	0.276136	0.326097	0.43813	0.0959574	0.218621	0.381571	0.326703	0.030542	-0.0743821	0.035974	0.318525	-0.217072	725.779	1781.52
TCGA_A8_A0A7_T	0.497997	0.351742	0.338695	0.267384	0.520426	0.177077	0.241431	0.307485	0.224055	-0.0506658	0.0971885	0.345533	0.213075	0.262472	0.120369	0.352909	0.294001	0.332344	0.535542	0.122493	0.255082	0.365109	0.321628	0.100878	-0.103294	0.0874846	0.375545	-0.260532	1520.66	2702.31
TCGA_A8_A0A9_T	0.185196	0.362145	0.180628	0.0561019	0.450737	0.0944244	0.092848	0.27634	0.0732708	-0.109822	0.0632651	0.137413	-0.310259	-0.031832	0.0958751	0.289533	0.244514	0.327909	0.261163	0.0689416	0.187316	0.329356	0.298009	-0.0160503	-0.101576	0.012709	0.318144	-0.241082	511.354	427.259
TCGA_A8_A0AB_T	0.083216	0.338466	0.0121391	0.0513579	0.404343	0.0828563	0.0242156	0.164169	0.00267729	-0.111444	0.136267	0.0362873	-0.295204	-0.143952	0.142505	0.230056	0.217348	0.284589	0.111604	0.0221047	0.100256	0.28303	0.303908	-0.0561642	-0.127721	0.0774167	0.273166	-0.273461	-220.466	-796.408
TCGA_A8_A0AD_T	0.137434	0.381022	0.124511	0.0510567	0.451252	0.150451	0.107444	0.156601	0.106703	-0.0537733	0.131718	0.219486	-0.287125	0.043451	0.115371	0.29926	0.285338	0.329464	0.291726	0.0579033	0.202706	0.336992	0.330453	0.0601334	-0.0561577	0.0754646	0.289813	-0.193831	986.897	789.301
TCGA_AC_A23C_T	0.24118	0.350165	0.213642	0.105332	0.490386	0.142116	0.10409	0.200898	0.107409	-0.0955302	0.137025	0.152849	-0.212845	0.0624731	0.0138225	0.285743	0.312117	0.290602	0.308202	0.054081	0.183824	0.335419	0.296594	-0.0207379	-0.130304	-0.0353332	0.303499	-0.196067	736.056	861.434
TCGA_AC_A23E_T	0.0987594	0.413655	0.17357	0.0285765	0.475152	0.151871	0.117865	0.212891	0.090744	-0.0690617	0.135386	0.254427	-0.30586	0.000107442	0.14321	0.330578	0.290416	0.253362	0.326353	0.0991305	0.179354	0.35813	0.330692	0.059921	-0.136546	0.0632543	0.315315	-0.212236	1586.3	709.062
TCGA_AC_A23H_T	0.166383	0.331346	0.207621	-0.0884068	0.480021	0.146772	0.179441	0.265817	0.125058	-0.0970232	0.156666	0.1308	-0.141762	-0.0137973	0.114172	0.312785	0.30134	0.218339	0.260767	0.116265	0.160628	0.409967	0.33963	0.0455119	-0.108464	0.184789	0.300985	-0.179982	1288.89	658.033
TCGA_AC_A2B8_T	0.214593	0.381819	0.240734	0.0924233	0.480079	0.135121	0.155113	0.253279	0.129219	-0.0254605	0.171846	0.216237	-0.220589	0.0245171	0.120869	0.315408	0.288868	0.319965	0.344172	0.116817	0.177987	0.376947	0.344762	0.0492989	-0.0515712	0.08521	0.288	-0.16557	1263.15	1141.93
TCGA_AC_A2BK_T	0.128224	0.194831	0.0826466	0.184585	0.375222	0.0574999	0.0755526	0.189516	0.0500581	-0.112708	0.241429	-0.0252189	-0.268452	-0.0677873	0.114938	0.215572	0.265887	0.332482	0.097119	0.0457635	0.137891	0.343119	0.241074	-0.0619669	-0.194282	-0.0901724	0.260254	-0.341358	-1294.9	-694.029
TCGA_AC_A2BM_T	0.250188	0.287393	0.145063	0.165964	0.432911	0.137226	0.0753023	0.205231	0.071233	-0.11881	0.119988	0.122042	-0.198507	0.0289775	0.0613357	0.259357	0.272816	0.241247	0.231995	0.0371619	0.142925	0.340521	0.308277	-0.00817684	-0.0231804	0.0235135	0.284396	-0.205625	104.27	737.037
TCGA_AC_A2FB_T	0.246278	0.344376	0.264263	-0.0352516	0.509749	0.14886	0.2072	0.286251	0.150478	-0.0572476	0.121468	0.204849	-0.0957356	0.0229022	0.113112	0.309214	0.313439	0.253717	0.353338	0.134093	0.143801	0.408455	0.351394	0.0871792	-0.0417646	0.215655	0.320994	-0.181127	1491.75	1240.46
TCGA_AC_A2FF_T	0.22879	0.343989	0.224111	0.0289022	0.513408	0.136785	0.131565	0.279779	0.123024	-0.0537534	0.157482	0.185052	-0.05352	0.0237549	0.129865	0.286749	0.312983	0.282028	0.315219	0.0993244	0.19959	0.406298	0.351448	0.0447876	-0.172092	0.0890756	0.321527	-0.256433	1059.44	1130.77
TCGA_AC_A2FG_T	0.142803	0.315473	0.134206	-0.0376386	0.465914	0.0920751	0.102105	0.190196	0.0935446	-0.0740853	0.0744923	0.110426	-0.202734	-0.0775373	0.0512449	0.280024	0.273728	0.302473	0.207492	0.056241	0.125036	0.373149	0.334859	-0.0428785	-0.0316091	0.106003	0.308552	-0.227983	362.361	165.858
TCGA_AC_A2FK_T	0.200391	0.31105	0.213592	-0.0164526	0.495671	0.0941922	0.120741	0.218311	0.0969828	-0.0349422	0.131245	0.087441	-0.128113	0.00584354	0.137722	0.31535	0.291191	0.275396	0.245523	0.0541378	0.178264	0.401897	0.360699	-0.0326205	-0.121173	0.118113	0.321148	-0.23539	402.478	598.55
TCGA_AC_A2FO_T	0.353533	0.364125	0.239901	0.141519	0.504585	0.15111	0.145044	0.21526	0.153251	-0.0236017	0.132469	0.181236	0.0149151	0.109886	0.135734	0.293815	0.284736	0.351809	0.360322	0.0920857	0.18462	0.358551	0.344779	0.0333053	0.0444879	0.178574	0.344965	-0.237282	1130.11	1623.71
TCGA_AC_A2QH_T	0.0370561	0.309926	-0.00668314	0.0547064	0.374149	0.14398	0.0943633	0.150245	0.0345009	-0.118812	0.271374	0.0402834	-0.330111	-0.141093	0.0901998	0.172688	0.230069	0.221468	0.0364097	0.0324467	0.0496052	0.289735	0.254511	-0.0938038	-0.0798208	-0.06291	0.204419	-0.249836	30.6287	-897.794
TCGA_AC_A3HN_T	0.250028	0.40341	0.212741	0.0929779	0.49944	0.138973	0.162545	0.251964	0.14516	-0.0419572	0.131976	0.204439	-0.11947	0.0434126	0.0885436	0.325863	0.280615	0.305229	0.341157	0.0984465	0.175546	0.387137	0.343928	0.0635822	-0.0118127	0.15639	0.327407	-0.243369	1405.4	1273.95
TCGA_AC_A3OD_T	0.332845	0.376912	0.286194	0.223784	0.495398	0.198213	0.19006	0.204613	0.151518	-0.0695492	0.169572	0.297841	-0.0113474	0.21933	0.175096	0.337461	0.230141	0.240707	0.382	0.106164	0.200808	0.343808	0.293173	0.0325732	0.0345615	0.141296	0.271896	-0.24057	1082.73	2128.59
TCGA_AC_A3QP_T	0.259459	0.315241	0.185551	-0.000457565	0.468424	0.12765	0.129795	0.196472	0.124586	-0.106551	0.0584977	0.177082	-0.0854265	0.0271623	0.0999153	0.309255	0.299302	0.334128	0.369295	0.0744765	0.179724	0.350241	0.323918	0.0981127	-0.0915727	0.101097	0.324272	-0.243665	1067.39	1299.25
TCGA_AC_A3QQ_T	0.10011	0.357658	0.214606	0.142881	0.4556	0.18194	0.0947677	0.0975323	0.106604	-0.0412896	0.208956	0.0635319	-0.105332	0.10861	0.152551	0.313856	0.220149	0.258046	0.190976	0.0947685	0.155665	0.281972	0.284068	0.00768811	0.0848964	0.14461	0.23762	-0.162192	1015.48	732.591
TCGA_AC_A3W5_T	0.32524	0.366307	0.254939	0.165524	0.516935	0.131342	0.188547	0.287203	0.154896	-0.00600363	0.12305	0.248117	-0.0770883	0.0554882	0.102738	0.301833	0.282013	0.341002	0.424611	0.0877031	0.237155	0.378157	0.305302	0.0908228	-0.0902614	0.0594377	0.354315	-0.179063	1444.19	1757.34
TCGA_AC_A3YI_T	0.17448	0.348629	0.205287	0.041877	0.479945	0.139122	0.143124	0.215683	0.159408	-0.0222714	0.106027	0.146957	-0.15517	-0.0575801	0.0964328	0.297204	0.290384	0.346217	0.3274	0.117275	0.19847	0.400446	0.347113	0.0576841	-0.0731039	0.0964609	0.309519	-0.136656	1155.15	782.962
TCGA_AC_A3YJ_T	0.20841	0.288312	0.0989947	0.00877311	0.461997	0.106815	0.0870623	0.180403	0.0394988	-0.0254177	0.0150124	0.191202	-0.265017	-0.0307804	0.0331493	0.247958	0.294247	0.3145	0.2847	0.0140101	0.180259	0.353161	0.359659	0.0589478	-0.0789501	0.00712368	0.36301	-0.162701	-209.264	777.308
TCGA_AC_A4ZE_T	0.193048	0.267636	0.130657	0.0440572	0.445907	0.0866475	0.07749	0.202445	0.0566746	-0.0953321	0.059101	0.0602688	-0.318912	-0.0958268	0.0142762	0.24184	0.23553	0.326247	0.219675	-0.00352571	0.123809	0.351204	0.308808	-0.054834	-0.0730248	0.0535687	0.291197	-0.231199	-81.8288	-56.9265
TCGA_AC_A5EH_T	0.191473	0.37276	0.176378	0.0930775	0.505972	0.149635	0.150331	0.228796	0.0919879	-0.0704526	0.0586121	0.199329	-0.246069	-0.0353232	0.0815449	0.273376	0.282122	0.353196	0.372982	0.0724631	0.189782	0.337855	0.311442	0.0564546	-0.149053	0.00735674	0.339895	-0.230632	995.327	845.746
TCGA_AC_A5XS_T	0.347224	0.348409	0.224111	0.183015	0.515853	0.120751	0.144511	0.260759	0.137812	-0.0344933	0.0836197	0.207085	-0.0436956	0.0652424	0.0695766	0.286502	0.285109	0.304286	0.404657	0.0922041	0.211036	0.342343	0.315158	0.0661326	0.0216756	0.142311	0.337357	-0.147596	817.625	1598.68
TCGA_AC_A5XU_T	0.164069	0.279584	0.126499	0.0389867	0.444911	0.13104	0.0761197	0.193591	0.0466274	-0.0550445	0.0661067	0.100368	-0.235493	-0.0610387	0.0937719	0.273894	0.244791	0.325968	0.199767	0.0150329	0.155965	0.335926	0.252948	-0.0292837	-0.117721	-0.0384287	0.309453	-0.264091	529.541	-0.365306
TCGA_AC_A62V_T	0.195781	0.300732	0.117072	0.0711898	0.434138	0.10855	0.0651063	0.243621	0.0614784	-0.0855916	0.0411367	0.108515	-0.349423	-0.0999287	0.0827269	0.234846	0.287983	0.354195	0.261378	0.0374104	0.14872	0.30748	0.283287	0.0738689	-0.106439	0.0405445	0.339378	-0.193012	257.927	236.87
TCGA_AC_A62X_T	0.112209	0.225249	0.138717	0.112103	0.383813	0.103745	0.0795106	0.201223	0.034948	-0.0731595	0.20926	0.00621393	-0.257451	-0.145641	0.0739967	0.161092	0.283032	0.27021	0.188033	-0.00476028	0.134568	0.306165	0.314692	-0.0729122	-0.169706	-0.0211979	0.302889	-0.282117	-836.875	-296.611
TCGA_AC_A62Y_T	0.233251	0.339499	0.179402	0.122493	0.50928	0.137387	0.159898	0.247432	0.106849	-0.0290303	0.0952921	0.219464	-0.282589	0.00723425	0.0501789	0.283846	0.295108	0.347749	0.340169	0.0880769	0.209301	0.381408	0.366666	0.0605106	0.0244811	0.0952222	0.338113	-0.143082	640.838	1251.13
TCGA_AC_A6IV_T	0.336625	0.430676	0.279181	0.120014	0.494142	0.152672	0.188019	0.279815	0.168859	-0.0915226	0.115873	0.26496	-0.156749	0.0312085	0.0814909	0.33294	0.30892	0.310985	0.447867	0.135658	0.204116	0.377767	0.333828	0.12932	-0.09666	0.132464	0.334173	-0.201974	1704.59	1842.58
TCGA_AC_A6IW_T	0.406058	0.284118	0.302908	0.279664	0.471525	0.170673	0.209405	0.323236	0.169782	-0.0654055	0.169297	0.400231	-0.0121922	0.142186	0.0650688	0.318209	0.270274	0.329082	0.418244	0.0963111	0.275536	0.373101	0.350278	0.111754	-0.0474822	0.0792548	0.374118	-0.238485	-111.765	2302.49
TCGA_AC_A6IX_T	0.379651	0.260846	0.253456	0.173444	0.507773	0.157069	0.130374	0.227561	0.156259	-0.029324	0.117761	0.180728	0.209078	0.25186	0.103316	0.282973	0.281239	0.318859	0.385436	0.0495604	0.231012	0.352527	0.311841	0.0131232	-0.00532609	0.0500197	0.321893	-0.219019	116.22	1884.36
TCGA_AC_A6NO_T	0.143892	0.258348	0.0729906	-0.0230272	0.453692	0.0750974	0.0195106	0.162361	0.0449696	-0.134597	0.0655788	0.00889247	-0.231934	-0.0797909	0.100904	0.255535	0.246057	0.323074	0.202996	-0.000604981	0.142535	0.314165	0.292872	-0.0762623	-0.189735	-0.0289869	0.297406	-0.292543	-45.1022	-200.862
TCGA_AC_A7VB_T	0.135674	0.308096	0.0170302	0.0396619	0.36669	0.0583778	-0.0262199	0.167022	0.0204184	-0.0798629	0.0545381	-0.012876	-0.33087	-0.122194	0.0686127	0.199749	0.183899	0.419337	0.0959821	-0.00589381	0.0937318	0.29401	0.267809	-0.0978442	-0.152086	-0.0694366	0.297846	-0.22811	-897.806	-867.229
TCGA_AC_A7VC_T	0.138308	0.344419	0.116317	0.12919	0.481681	0.149326	0.13972	0.289766	0.0810937	-0.0572746	0.148614	0.225118	-0.268917	-0.111308	0.157385	0.218191	0.258828	0.392677	0.247454	0.113955	0.13907	0.320851	0.283155	0.0993652	-0.0785601	-0.0138864	0.338098	-0.213764	918.486	627.724
TCGA_AC_A8OP_T	0.210431	0.29285	0.156008	0.071842	0.451832	0.0930453	0.0821377	0.187254	0.113182	-0.0446437	0.0334025	0.0603485	-0.165048	-0.0255628	0.127256	0.266624	0.247155	0.336347	0.232475	0.0276652	0.161201	0.348026	0.304693	-0.0524227	0.00682352	0.138917	0.310419	-0.23739	468.418	371.652
TCGA_AC_A8OQ_T	0.308256	0.329627	0.260124	0.215418	0.527391	0.0956145	0.173008	0.30276	0.143559	-0.100612	0.0798816	0.239615	0.0775081	0.119325	0.0678836	0.283202	0.23134	0.3469	0.400342	0.126361	0.238994	0.36847	0.31037	0.0508403	-0.0608646	-0.0267905	0.316813	-0.244154	886.293	1486.24
TCGA_AC_A8OR_T	0.16021	0.296512	0.133341	-0.0336195	0.454057	0.0683337	0.0421023	0.203577	0.038911	-0.0645723	0.0675539	0.198671	-0.324769	-0.0401266	0.05015	0.223758	0.254267	0.296356	0.252411	-0.00540726	0.137085	0.372628	0.327577	0.0156444	-0.110627	-0.0825291	0.326633	-0.27642	-917.022	230.272
TCGA_AC_A8OS_T	0.250753	0.330416	0.205884	0.0680919	0.497196	0.139913	0.14869	0.180708	0.121473	-0.0673073	0.0562316	0.124604	-0.112381	0.0179246	0.0710533	0.290632	0.277811	0.315733	0.286518	0.0656566	0.171417	0.407143	0.36188	0.022941	-0.054392	0.133198	0.320737	-0.244864	1106.76	1066.42
TCGA_AN_A03X_T	0.174911	0.376916	0.154982	0.0453865	0.442784	0.149392	0.126452	0.222605	0.102455	-0.084721	0.0985967	0.130351	-0.271919	-0.0102398	0.139814	0.288086	0.306255	0.282209	0.28271	0.0833444	0.148573	0.354571	0.341359	0.0543532	-0.0645951	0.0784135	0.312846	-0.138356	1403.69	650.633
TCGA_AN_A03Y_T	0.284681	0.303213	0.129847	0.131932	0.409087	0.115534	0.0839441	0.212621	0.053532	-0.10791	0.111547	0.0902917	-0.188833	-0.0205383	0.122049	0.25044	0.221919	0.304158	0.284725	0.00545058	0.131935	0.292619	0.293544	-0.00801908	-0.139515	0.0103172	0.295477	-0.232588	55.3164	503.814
TCGA_AN_A041_T	0.118621	0.343313	0.136419	0.0153837	0.495675	0.0982641	0.0706794	0.170912	0.0938521	-0.0428724	0.0997853	0.0972672	-0.273886	-0.0219333	0.0631949	0.304449	0.287006	0.369278	0.256582	0.0811271	0.184894	0.330834	0.295749	-0.00588731	-0.110275	-0.0389044	0.33792	-0.124765	822.354	190.219
TCGA_AN_A046_T	0.370323	0.36155	0.241407	0.199365	0.482158	0.125527	0.155949	0.247669	0.127585	-0.0573652	0.0873887	0.199965	-0.167445	0.0502185	0.052724	0.302489	0.239944	0.292293	0.339255	0.103691	0.212591	0.359489	0.321084	0.0338711	0.01568	0.0431776	0.32459	-0.295104	892.526	1480.63
TCGA_AN_A049_T	0.210295	0.38858	0.156285	0.134665	0.470458	0.110868	0.0900127	0.252391	0.106789	-0.0865244	0.061983	0.191453	-0.203341	0.0208084	0.0958796	0.27823	0.248915	0.300094	0.306902	0.0509823	0.188386	0.320408	0.328038	0.0257425	-0.0769209	-0.0183492	0.304834	-0.216415	770.021	769.679
TCGA_AN_A04A_T	0.19565	0.351151	0.112338	0.0574215	0.479782	0.117049	0.0804005	0.224352	0.100163	-0.0813089	0.102648	0.159321	-0.262085	-0.0662106	0.0950226	0.26976	0.265087	0.323567	0.271549	0.0800794	0.146917	0.328667	0.310886	-0.00128653	-0.119625	-0.041763	0.290677	-0.236219	958.228	212.331
TCGA_AN_A04C_T	0.234298	0.28116	0.13981	0.19599	0.459568	0.0838834	0.133812	0.232443	0.0816411	-0.0934838	0.0870407	0.0517718	-0.193638	-0.0295797	0.0557452	0.228628	0.266525	0.314735	0.297125	0.0443413	0.154315	0.330243	0.278472	0.00864148	-0.143056	-0.0314176	0.282808	-0.166053	-263.768	423.527
TCGA_AN_A04D_T	0.145552	0.207118	0.0526579	0.121657	0.373992	0.1293	0.0184587	0.204028	0.0267119	-0.0524153	0.134506	-0.0319576	-0.265712	-0.169467	0.10635	0.18247	0.225842	0.295834	0.107495	0.000618325	0.111892	0.304553	0.29216	-0.096337	-0.170903	-0.0252938	0.277021	-0.327161	-1080.11	-786.039
TCGA_AN_A0AJ_T	0.371749	0.326267	0.206624	0.234091	0.468272	0.111144	0.149605	0.342906	0.134955	-0.0632899	0.12236	0.244793	-0.165603	0.068326	0.121212	0.296366	0.264896	0.369352	0.387553	0.0794756	0.185568	0.320717	0.271786	0.0564307	-0.134447	0.0476422	0.300369	-0.257314	365.067	1372.41
TCGA_AN_A0AK_T	0.214285	0.299364	0.114379	0.204973	0.426568	0.0944054	0.0891657	0.230429	0.0573623	-0.0416559	0.0679315	0.109092	-0.234542	0.0258758	0.0361317	0.224644	0.253988	0.284849	0.24384	-0.00215424	0.150832	0.288854	0.269251	-0.00246235	-0.0943182	-0.0594496	0.329812	-0.183198	-399.68	214.572
TCGA_AN_A0AL_T	0.274221	0.340848	0.193492	0.294989	0.515772	0.132848	0.128204	0.27968	0.173927	-0.0597378	0.187047	0.178634	0.111213	0.128019	0.12581	0.238975	0.26856	0.322662	0.337986	0.0950116	0.236607	0.361705	0.317163	0.0792397	-0.0459937	0.0332949	0.353691	-0.210345	850.321	1219.5
TCGA_AN_A0AM_T	0.276478	0.350807	0.198032	0.134447	0.44764	0.105054	0.144257	0.234124	0.129454	-0.0533327	0.137602	0.193286	-0.256194	-0.035279	0.0566779	0.282604	0.295494	0.430441	0.384081	0.0579361	0.230438	0.359293	0.332844	-0.00397013	-0.168698	0.0408071	0.322326	-0.266819	340.926	894.566
TCGA_AN_A0AR_T	0.147771	0.248898	0.0335068	0.0738755	0.449933	0.0725379	0.0406719	0.223177	0.0576098	-0.0653174	0.112121	0.057449	-0.269288	-0.143553	0.0631969	0.169384	0.225156	0.267255	0.191349	0.0502619	0.0948812	0.294486	0.308397	-0.00183388	-0.190199	-0.109552	0.307047	-0.323454	-752.64	-383.668
TCGA_AN_A0AS_T	0.147638	0.379103	0.173114	-0.0107772	0.503954	0.129893	0.140547	0.268851	0.107613	-0.0803802	0.0410489	0.246362	-0.306636	-0.0418656	0.0690414	0.279785	0.257478	0.374078	0.34137	0.0699731	0.197706	0.366986	0.319131	0.0759236	-0.168069	0.0104727	0.343584	-0.248854	932.815	669.807
TCGA_AN_A0AT_T	0.253705	0.294037	0.159316	0.239202	0.423051	0.102656	0.083954	0.289254	0.105019	-0.114571	0.123209	0.155417	-0.139565	0.0179491	0.104161	0.224505	0.251979	0.269575	0.300196	0.0822533	0.216097	0.329981	0.302533	-0.0130262	-0.174224	-0.0264418	0.312538	-0.293351	-462.367	486.493
TCGA_AN_A0FD_T	0.244956	0.385403	0.152866	0.0476152	0.477073	0.0992084	0.0598676	0.214367	0.110576	-0.0701974	0.0683183	0.127866	-0.253094	0.0115883	0.0837329	0.300894	0.261707	0.308728	0.271245	0.0660742	0.170714	0.296241	0.270564	0.00586961	-0.161434	-0.0218852	0.301915	-0.226338	946.665	548.247
TCGA_AN_A0FF_T	0.213926	0.338811	0.163576	0.155268	0.504477	0.136403	0.128076	0.245707	0.0953238	-0.0832565	0.108485	0.153443	-0.188701	0.0734521	0.104073	0.286602	0.271826	0.337888	0.30025	0.0807648	0.160005	0.358693	0.326957	0.0322004	-0.0263313	0.0418773	0.332508	-0.157662	613.318	950.637
TCGA_AN_A0FJ_T	0.195308	0.234047	0.082545	0.139536	0.457538	0.127025	0.0693771	0.233211	0.0920864	-0.0283935	0.0895744	0.13665	-0.181741	-0.0679648	0.173107	0.268268	0.292546	0.271328	0.189442	0.078611	0.206594	0.308318	0.284905	-0.0644933	-0.13287	-0.03202	0.314956	-0.292368	196.767	-7.43337
TCGA_AN_A0FK_T	0.156299	0.288222	0.0858263	0.0660897	0.470286	0.109209	0.0669119	0.200146	0.0693439	-0.103404	0.100294	0.0233373	-0.287065	-0.0339163	0.104194	0.263984	0.283595	0.32248	0.195963	0.0195952	0.126263	0.343214	0.304529	-0.0355028	-0.122281	-0.0261088	0.329778	-0.194452	62.442	-12.1299
TCGA_AN_A0FL_T	0.154615	0.275498	0.0450761	0.0364385	0.475207	0.059826	0.0954088	0.202213	0.0444063	-0.0492214	0.142015	0.0240122	-0.27159	-0.0977877	0.0975503	0.203215	0.265857	0.341498	0.172473	0.0375477	0.146029	0.385902	0.301641	-0.0963856	-0.114908	-0.0530031	0.3816	-0.321582	-566.584	-266.77
TCGA_AN_A0FN_T	0.404785	0.362353	0.284627	0.191876	0.52679	0.188453	0.206042	0.269084	0.216295	-0.0301607	0.154913	0.253585	0.050697	0.149889	0.170287	0.356164	0.319748	0.32642	0.398746	0.16337	0.219973	0.380468	0.345288	0.0993201	0.0321714	0.18998	0.342695	-0.180823	2075.13	2120.78
TCGA_AN_A0FS_T	0.103661	0.31768	0.117938	-0.0349626	0.455078	0.103331	0.102988	0.220109	0.0936729	-0.107076	0.124213	0.0966607	-0.248389	-0.0766544	0.108539	0.282658	0.261155	0.329233	0.185964	0.0680119	0.12587	0.354242	0.324402	-0.0316574	-0.0444372	0.0891852	0.296298	-0.156982	876.523	-32.5596
TCGA_AN_A0FT_T	0.246222	0.324392	0.147998	0.0406912	0.522242	0.106067	0.15087	0.260056	0.0770614	-0.0809269	0.0582262	0.101642	-0.290393	-0.0397115	0.00377967	0.25214	0.272645	0.319315	0.332117	0.0908505	0.15717	0.296821	0.351535	0.0473205	-0.0291859	0.106398	0.360416	-0.167268	780.906	615.689
TCGA_AN_A0FV_T	0.0725442	0.327258	0.134039	-0.00277251	0.470839	0.106505	0.0677581	0.180937	0.0430297	-0.0585505	0.0903733	0.0982783	-0.343126	-0.0816895	0.029528	0.228795	0.285796	0.429619	0.249372	0.0368069	0.157419	0.334359	0.281391	-0.037013	-0.193306	-0.0625271	0.316222	-0.209819	484.161	-151.802
TCGA_AN_A0FW_T	0.235192	0.314115	0.10476	0.113192	0.480492	0.092152	0.0656225	0.219559	0.0860274	-0.121389	0.0441507	0.0578965	-0.215893	-0.0638239	0.100213	0.260017	0.257487	0.281449	0.192989	0.0356364	0.118565	0.318715	0.248818	-0.0332235	-0.148341	-0.022458	0.346884	-0.209836	384.36	227.183
TCGA_AN_A0FX_T	0.124683	0.286242	0.121461	0.0579147	0.461241	0.0890658	0.132479	0.2209	0.10917	-0.0778117	0.156928	0.0903505	-0.204521	-0.0893336	0.0810661	0.249182	0.257705	0.291261	0.198808	0.0440804	0.127571	0.379862	0.291476	-0.0702699	-0.184044	0.00196306	0.284447	-0.358042	293.319	-190.918
TCGA_AN_A0FY_T	0.133232	0.360169	0.090758	0.062549	0.496236	0.102605	0.0682263	0.235131	0.0311863	-0.138622	0.133967	0.0990765	-0.324571	-0.0747778	0.0824937	0.27894	0.236088	0.273472	0.188128	0.0340934	0.115086	0.326246	0.331999	-0.0461474	-0.178346	-0.0771956	0.298216	-0.268652	461.694	-43.7415
TCGA_AN_A0FZ_T	0.0824503	0.309124	0.0856852	-0.0460882	0.452288	0.0621434	0.00934089	0.185723	0.0564997	-0.135081	0.0171831	0.0593127	-0.371806	-0.0768762	0.0653726	0.267678	0.260923	0.354528	0.192649	0.0163006	0.113181	0.324346	0.338072	-0.0608582	-0.159193	-0.102036	0.345985	-0.149475	154.737	-367.395
TCGA_AN_A0G0_T	0.17912	0.314441	0.141305	0.201509	0.430066	0.129111	0.0548271	0.27533	0.0859032	-0.0977025	0.200569	0.143253	-0.154347	-0.0207112	0.129645	0.215834	0.248878	0.26936	0.2638	0.0785813	0.174441	0.311171	0.338934	-0.0333853	-0.182047	0.0151295	0.334641	-0.241966	-79.6571	78.3459
TCGA_AN_A0XN_T	0.15771	0.437001	0.214425	0.131356	0.483581	0.16679	0.191994	0.272775	0.136653	-0.0812133	0.136848	0.294921	-0.25282	0.0319167	0.177048	0.336572	0.273192	0.317376	0.407983	0.12704	0.220487	0.358777	0.381738	0.083613	-0.0931944	0.0335287	0.319314	-0.26135	1740.35	1264.6
TCGA_AN_A0XO_T	0.0713183	0.3568	0.0543391	-0.0425324	0.455272	0.0662721	0.0434141	0.175906	0.0389791	-0.0252276	0.117145	0.073775	-0.358781	-0.154048	0.0661426	0.265157	0.286804	0.325344	0.113554	0.0360409	0.129851	0.320508	0.263726	-0.0850394	-0.187412	-0.093318	0.306216	-0.242973	266.712	-700.932
TCGA_AN_A0XP_T	0.102777	0.343859	0.120137	-0.0104666	0.466886	0.091282	0.0929916	0.185029	0.0745188	-0.070928	0.0768145	0.085812	-0.34563	-0.045473	0.0326096	0.27159	0.273302	0.303833	0.168093	0.0310995	0.129416	0.353232	0.297729	-0.0167357	-0.121018	-0.0102199	0.311532	-0.179306	483.975	31.6058
TCGA_AN_A0XR_T	0.0897811	0.318229	0.11737	0.066732	0.426053	0.0831415	0.0281564	0.173157	0.0251631	-0.0923124	0.11904	0.0175196	-0.32304	-0.0826608	0.0400925	0.237592	0.240732	0.319539	0.144349	0.00523065	0.165256	0.303234	0.272965	-0.0724255	-0.189612	-0.112345	0.284007	-0.234419	-186.995	-313.086
TCGA_AN_A0XS_T	0.312639	0.35042	0.199322	0.0657254	0.482385	0.0897561	0.119394	0.241011	0.110319	-0.0909177	0.0975907	0.166087	-0.0421544	0.0671848	0.0660486	0.310679	0.28809	0.314075	0.34866	0.111658	0.160975	0.3263	0.379994	0.0220695	-0.131439	0.0103316	0.32365	-0.226914	1128.44	1163.44
TCGA_AN_A0XT_T	0.116584	0.309557	0.100318	-0.0258761	0.42633	0.133172	0.0202195	0.161605	0.0579953	-0.110556	0.122891	0.0363423	-0.218416	-0.0383111	0.0246599	0.264718	0.28818	0.275257	0.118622	0.0242852	0.125732	0.317567	0.292984	-0.029225	-0.0524301	0.110954	0.285804	-0.216065	114.395	-87.0348
TCGA_AN_A0XU_T	0.26423	0.277107	0.182959	0.198427	0.469173	0.142197	0.109333	0.275436	0.0984015	-0.0670608	0.150371	0.149674	-0.212631	-0.0416666	0.0870306	0.221718	0.296292	0.281907	0.310996	0.104505	0.229649	0.346484	0.374302	-0.00844612	-0.175401	-0.0402986	0.287166	-0.258686	-592.18	659.738
TCGA_AN_A0XV_T	0.264228	0.328863	0.166097	0.109001	0.479	0.127857	0.0997583	0.238112	0.10485	-0.0744882	0.112311	0.0844648	-0.16132	0.0134912	0.120369	0.296019	0.295071	0.348093	0.181851	0.0854687	0.143673	0.377349	0.341846	-0.0347256	-0.0415856	0.0168901	0.317819	-0.222785	784.281	570.652
TCGA_AO_A03L_T	0.250027	0.331136	0.158668	0.189499	0.488994	0.132861	0.0883352	0.210424	0.0962006	-0.0593652	0.129848	0.120242	-0.185647	0.00862111	0.0834734	0.276834	0.277383	0.342773	0.307636	0.0540841	0.151902	0.311296	0.30018	-0.0115241	-0.116253	0.0237512	0.303595	-0.213541	755.342	694.003
TCGA_AO_A03O_T	0.298324	0.329023	0.150924	0.221365	0.448095	0.104105	0.113579	0.256818	0.0698951	-0.0763697	0.127186	0.188721	-0.192219	0.0633986	0.100626	0.257555	0.287353	0.281115	0.28841	0.0295832	0.161206	0.319684	0.305274	0.00612863	-0.120844	-0.00530069	0.273945	-0.266142	-154.155	877.491
TCGA_AO_A03P_T	0.170531	0.318412	0.0772719	0.0622362	0.433644	0.0896253	0.0414885	0.192997	0.060998	-0.159286	0.10435	0.0670663	-0.28406	-0.0266261	0.0460854	0.256854	0.228759	0.289726	0.164212	0.0290918	0.116502	0.323623	0.340779	-0.0202353	-0.138471	-0.0196379	0.288607	-0.222781	95.0457	-33.6989
TCGA_AO_A03R_T	0.384435	0.343903	0.183048	0.262704	0.468874	0.114909	0.094923	0.248303	0.113269	-0.0310882	0.193703	0.133109	-0.0965355	0.0403994	0.121682	0.25062	0.284944	0.309624	0.330126	0.105968	0.185062	0.336605	0.275861	0.061448	-0.0602995	0.0250052	0.315534	-0.263159	102.55	1211.16
TCGA_AO_A03T_T	0.295778	0.27292	0.118408	0.116174	0.470801	0.0720482	0.0807295	0.249767	0.0837587	-0.0732728	0.13449	0.0307191	-0.20689	-0.067583	0.0556977	0.23367	0.27837	0.34356	0.232951	0.0514559	0.168222	0.336375	0.271828	-0.0629921	-0.079738	-0.0473312	0.295438	-0.179986	-237.804	677.586
TCGA_AO_A03V_T	0.153182	0.28586	0.0565616	0.0222808	0.459031	0.055907	0.0224246	0.185081	0.0444343	-0.0630195	0.0527767	0.029693	-0.227109	-0.0665926	0.0559516	0.253321	0.259985	0.308243	0.144376	-0.00317364	0.101636	0.325955	0.28761	-0.0569962	-0.124078	-0.0620465	0.323767	-0.231961	-3.21411	-33.4819
TCGA_AO_A0J2_T	0.337079	0.297103	0.215481	0.221375	0.424255	0.0901342	0.0811814	0.222984	0.0842974	-0.0534396	0.129405	0.091149	-0.216961	-0.0269808	0.0999411	0.256719	0.274069	0.322104	0.342046	0.100201	0.201314	0.334443	0.31432	0.00771104	-0.113972	-0.0754175	0.334841	-0.172681	-182.859	1048.97
TCGA_AO_A0J3_T	0.193892	0.280897	0.040203	0.0369374	0.422028	0.105524	-0.0172619	0.19857	0.0231105	-0.104906	0.0723366	0.0341147	-0.318776	-0.0546448	0.0498806	0.200957	0.260958	0.306937	0.134974	-0.0197901	0.139341	0.295546	0.298347	-0.0763912	-0.095335	-0.0413402	0.275821	-0.182582	-931.362	-418.607
TCGA_AO_A0J4_T	0.337688	0.278513	0.243508	0.276547	0.508421	0.157054	0.138749	0.262632	0.145956	-0.061867	0.153949	0.200639	0.07398	0.168884	0.0770781	0.279174	0.242056	0.25621	0.340671	0.115159	0.220138	0.351121	0.297668	0.0144482	-0.112965	0.0349694	0.346376	-0.304021	220.606	1391.2
TCGA_AO_A0J5_T	0.149681	0.344116	0.160916	0.0127784	0.459889	0.120956	0.100354	0.207829	0.0930114	-0.0493871	0.0864949	0.118927	-0.257718	-0.0428672	0.110536	0.299977	0.2718	0.336894	0.204275	0.0804154	0.138257	0.341172	0.304095	0.024535	-0.0271185	0.0671183	0.302814	-0.201367	1278.9	287.051
TCGA_AO_A0J6_T	0.378582	0.311789	0.258842	0.268743	0.456745	0.12262	0.078878	0.262926	0.140735	-0.0464283	0.230689	0.21966	-0.138615	0.0424369	0.0621223	0.29471	0.270837	0.297795	0.403379	0.11355	0.219509	0.343776	0.34799	-0.0134762	-0.167853	0.0011448	0.300959	-0.259502	-669.803	1280.32
TCGA_AO_A0J7_T	0.176876	0.297999	0.0427659	0.0771373	0.445173	0.0809576	0.0301979	0.143915	0.0416369	-0.0930907	0.0515341	0.0240767	-0.326549	-0.0992607	0.0973456	0.233189	0.256518	0.330637	0.113924	0.0146135	0.130765	0.275494	0.288505	-0.0497807	-0.0713811	0.0578902	0.317356	-0.280552	-356.347	-493.526
TCGA_AO_A0J8_T	0.232007	0.37463	0.172026	0.0675084	0.499385	0.096504	0.100681	0.221712	0.111746	-0.00892661	0.0864558	0.161416	-0.219353	0.00630918	0.0787433	0.282713	0.258129	0.30344	0.300597	0.0724582	0.207565	0.348942	0.345027	0.0259646	-0.0852656	0.0382048	0.303151	-0.159753	502.025	867.84
TCGA_AO_A0JA_T	0.20046	0.353102	0.188853	0.130983	0.499211	0.13722	0.149952	0.217214	0.0963662	-0.0383941	0.138501	0.159869	-0.205513	0.0236121	0.120764	0.305403	0.266653	0.281193	0.357585	0.0699287	0.175189	0.324034	0.27864	0.042968	-0.118156	0.066544	0.306535	-0.176281	1212.57	779.287
TCGA_AO_A0JB_T	0.269452	0.271413	0.139383	0.0726161	0.467132	0.0955154	0.105389	0.22462	0.0704531	-0.0655324	0.0837511	0.043354	-0.167081	-0.0725982	0.0221386	0.252942	0.279534	0.375282	0.345092	0.0788225	0.136992	0.340649	0.272163	0.0189751	-0.157229	0.0132648	0.3087	-0.15173	312.777	618.934
TCGA_AO_A0JC_T	0.548781	0.314817	0.392537	0.401276	0.594258	0.21535	0.266122	0.341337	0.24485	-0.0614118	0.132781	0.326525	0.545168	0.584288	0.172094	0.339213	0.310447	0.342742	0.534076	0.186164	0.277141	0.384065	0.328954	0.11448	0.0726971	0.158047	0.433664	-0.234498	712.879	3605.22
TCGA_AO_A0JD_T	0.222933	0.350287	0.114058	0.21599	0.437168	0.10389	0.0656274	0.269953	0.0534381	-0.0908485	0.138451	0.0852182	-0.240081	-0.00854968	0.118424	0.249811	0.271642	0.326588	0.260324	0.0324326	0.174461	0.301447	0.324896	-0.0313986	-0.135773	-0.0285787	0.327618	-0.281672	-694.023	462.39
TCGA_AO_A0JE_T	0.372824	0.377716	0.27154	0.18477	0.524406	0.132221	0.166303	0.237846	0.158207	-0.0214788	0.150457	0.251218	-0.106131	0.0966726	0.133998	0.31592	0.323806	0.312131	0.448338	0.112057	0.215289	0.308713	0.324429	0.0619783	-0.158296	-0.00404561	0.325036	-0.125289	1485.29	1701.36
TCGA_AO_A0JF_T	0.234662	0.36431	0.224624	0.047152	0.509647	0.145551	0.14037	0.250073	0.164025	-0.0558083	0.138998	0.222485	-0.210203	0.000664629	0.125277	0.325313	0.292878	0.270589	0.343523	0.10165	0.183832	0.365299	0.358985	0.0426471	-0.036746	0.13988	0.331846	-0.208409	1594.8	1168.69
TCGA_AO_A0JG_T	0.396111	0.294941	0.217173	0.0742424	0.496772	0.110321	0.140223	0.229518	0.142865	-0.0642193	0.083083	0.152165	-0.0699419	0.0859525	-0.0100978	0.295889	0.236343	0.346025	0.255843	0.0556588	0.168158	0.340029	0.270328	-0.017165	0.01312	0.0427077	0.311397	-0.184251	622.359	1253.06
TCGA_AO_A0JI_T	0.21229	0.302277	0.0630574	0.129405	0.414432	0.121125	0.00375668	0.158485	0.0397487	-0.0914748	0.119452	-0.000852723	-0.190872	-0.0595716	0.149985	0.213283	0.323385	0.250835	0.0436721	-0.0331374	0.111782	0.32109	0.277334	-0.0311964	-0.0799153	0.108419	0.312584	-0.151094	-489.022	-145.999
TCGA_AO_A0JJ_T	0.371711	0.335193	0.224189	0.1749	0.52219	0.159644	0.160468	0.227461	0.183755	-0.0788618	0.168316	0.220248	-0.00875716	0.103859	0.104793	0.312604	0.30047	0.313357	0.355864	0.094087	0.190393	0.366522	0.319633	0.0558015	-0.0413986	0.147092	0.343393	-0.171857	1353.64	1672.83
TCGA_AO_A0JM_T	0.19555	0.362263	0.138598	0.198907	0.473389	0.143984	0.116973	0.26859	0.114035	-0.0205919	0.156928	0.12892	-0.255483	-0.0626874	0.108713	0.28388	0.238101	0.376437	0.236606	0.085005	0.156061	0.296644	0.250464	0.00609989	-0.0853853	-0.04675	0.290233	-0.208091	766.452	469.947
TCGA_AO_A124_T	0.169584	0.277185	0.146685	0.231832	0.494743	0.152286	0.0600665	0.220008	0.0918863	-0.125565	0.207517	0.0316087	-0.221968	-0.0666444	0.13297	0.152538	0.242512	0.241109	0.249442	0.0628256	0.170121	0.309485	0.310253	-0.0328485	-0.147433	-0.00249193	0.276449	-0.239718	-730.031	162.276
TCGA_AO_A128_T	0.516588	0.331363	0.363564	0.367525	0.557839	0.17574	0.270183	0.308096	0.222186	-0.0235627	0.119589	0.416288	0.0432976	0.217164	0.0451485	0.338659	0.315016	0.277126	0.54979	0.159078	0.294953	0.392531	0.339705	0.135766	-0.046165	0.0620279	0.366059	-0.146942	628.157	2998.59
TCGA_AO_A12A_T	0.224257	0.333217	0.155731	0.043711	0.477792	0.0868974	0.0967642	0.19543	0.0986522	-0.0951665	0.120218	0.101189	-0.187305	0.0167999	0.10328	0.310044	0.324533	0.272864	0.28817	0.082741	0.173557	0.358127	0.31411	-0.0228041	-0.0942961	0.027085	0.309049	-0.287208	739.495	617.818
TCGA_AO_A12D_T	0.31808	0.366145	0.258628	0.240002	0.522546	0.107187	0.175299	0.247283	0.13535	0.000570511	0.148241	0.247789	-0.0787295	0.0977195	0.0731025	0.281296	0.297046	0.294068	0.440151	0.0945236	0.217199	0.367509	0.347624	0.0419143	-0.137866	0.00857906	0.359758	-0.157936	1139.96	1669.81
TCGA_AO_A12F_T	0.132054	0.289598	0.0940675	0.143362	0.412012	0.1332	0.0695319	0.289853	0.0867871	-0.0760817	0.17278	0.0971595	-0.262755	-0.137622	0.134019	0.223776	0.263151	0.291945	0.226824	0.0774774	0.0973832	0.320034	0.295952	-0.014454	-0.0848669	0.150372	0.308545	-0.226558	489.36	-139.441
TCGA_AO_A12H_T	0.121461	0.297441	0.135347	-0.033225	0.439537	0.0619513	0.0611365	0.183826	0.0394761	-0.12178	0.038651	0.0963192	-0.336776	-0.0500774	0.073298	0.268223	0.307871	0.31552	0.189363	0.0217219	0.15451	0.335052	0.362446	0.0115371	-0.0698408	-0.0357494	0.3339	-0.177548	-64.2659	139.646
TCGA_AO_A1KO_T	0.137138	0.299836	0.165222	-0.0332417	0.44637	0.122457	0.0951719	0.192845	0.0727268	-0.0964811	0.166734	0.0212417	-0.141432	-0.065238	0.142	0.26676	0.289417	0.223522	0.165615	0.0834596	0.124309	0.385913	0.337222	-0.0568823	-0.0774414	-0.000386954	0.287439	-0.283069	296.143	27.2322
TCGA_AO_A1KP_T	0.105488	0.295139	-0.000455531	0.06951	0.411716	0.113149	-0.00189194	0.179891	0.0182034	-0.138349	0.183551	-0.0481279	-0.365891	-0.0865843	0.0895072	0.217135	0.307517	0.232384	0.0608939	0.00508252	0.0827707	0.300915	0.329534	-0.0558507	-0.154079	-0.0824051	0.237286	-0.217642	-484.825	-689.358
TCGA_AO_A1KR_T	0.332676	0.27003	0.108125	0.240817	0.411674	0.0539937	0.0439595	0.251207	0.0912773	-0.0428819	0.193283	-0.0273026	-0.181694	-0.0707813	0.0657816	0.171293	0.294197	0.294535	0.247651	0.0195743	0.13194	0.303554	0.262503	-0.0548451	-0.116817	0.0235149	0.28848	-0.273903	-901.283	431.153
TCGA_AO_A1KS_T	0.170555	0.336165	0.119009	0.220603	0.420795	0.158205	0.0759	0.202768	0.0655271	-0.125183	0.168732	0.0879167	-0.274615	0.0213303	0.169831	0.256845	0.273466	0.22278	0.223218	0.0303212	0.139979	0.287422	0.287447	-0.0246934	-0.0715306	0.0900151	0.279093	-0.237776	261.814	202.803
TCGA_AO_A1KT_T	0.170218	0.358054	0.128437	0.120686	0.467527	0.124233	0.110461	0.25547	0.0939918	-0.0436949	0.15486	0.14943	-0.285212	-0.0545892	0.0954807	0.268526	0.307962	0.335049	0.320597	0.0964219	0.191067	0.32455	0.337439	0.0445724	-0.0602849	0.0129297	0.312659	-0.12977	759.589	515.444
TCGA_AQ_A04H_T	0.166253	0.311346	0.0829023	0.069462	0.425983	0.113612	0.0365627	0.20564	0.078656	-0.0962504	0.0815397	0.0904469	-0.272533	-0.0646898	0.0571987	0.263777	0.250749	0.350293	0.177909	0.0299806	0.128607	0.306749	0.263247	-0.0736504	-0.0823175	-0.022846	0.329775	-0.250752	-137.662	-206.726
TCGA_AQ_A04J_T	0.382102	0.304688	0.276601	0.318895	0.526986	0.186399	0.158642	0.207433	0.170793	-0.0584938	0.211412	0.260967	0.171904	0.208918	0.144352	0.287712	0.292148	0.268765	0.400013	0.105756	0.236946	0.373809	0.330601	0.0390201	-0.026018	0.045068	0.333359	-0.255361	974.847	1860.03
TCGA_AQ_A0Y5_T	0.102246	0.391834	0.115484	0.00442255	0.481204	0.144488	0.124736	0.241996	0.0756974	-0.0434103	0.112909	0.200457	-0.334637	-0.0510077	0.0471334	0.282295	0.309563	0.305556	0.321131	0.0807081	0.173927	0.351989	0.338957	0.00920113	-0.116661	0.0256424	0.291772	-0.137533	1051.88	316.808
TCGA_AQ_A1H2_T	0.170104	0.328329	0.0941715	-0.0365494	0.440591	0.0822002	0.0688162	0.185161	0.0570892	-0.131017	0.0126778	0.0887885	-0.32736	-0.03397	0.00110363	0.25807	0.286181	0.249095	0.237937	0.017244	0.170871	0.333988	0.364651	0.0157874	-0.0880252	-0.054496	0.303454	-0.277576	-142.422	276.077
TCGA_AQ_A1H3_T	0.232602	0.359182	0.169098	0.140848	0.463638	0.128534	0.106306	0.217028	0.118868	-0.0896692	0.172061	0.141869	-0.14771	0.0176649	0.226397	0.321439	0.261366	0.278829	0.252452	0.0868536	0.176767	0.337341	0.301762	-0.0193897	-0.0636182	0.125762	0.296041	-0.211746	821.983	688.951
TCGA_AQ_A54O_T	0.276589	0.284119	0.0860686	0.0537228	0.468152	0.0719971	0.0817985	0.207746	0.0627022	-0.00306503	0.0162434	0.0500229	-0.22475	-0.0461216	0.00637023	0.238397	0.28031	0.303154	0.217805	0.0258076	0.210215	0.342899	0.318858	-0.0104277	-0.0604965	-0.0748204	0.350972	-0.179227	-136.426	589.447
TCGA_AQ_A7U7_T	0.455653	0.365952	0.352139	0.240082	0.522613	0.188398	0.210581	0.198678	0.206968	-0.0585188	0.119355	0.262859	0.159339	0.247122	0.113015	0.347845	0.287927	0.340048	0.454184	0.127573	0.247153	0.386651	0.32173	0.065706	-0.0282199	0.120431	0.336837	-0.227608	1595.11	2566.41
TCGA_AR_A0TP_T	0.0630071	0.297477	0.0391333	0.0965601	0.456591	0.0754888	0.0849725	0.260428	0.0621395	-0.0773271	0.131119	0.0671674	-0.292128	-0.151303	0.0942082	0.220852	0.216767	0.297469	0.137812	0.0618545	0.11936	0.380373	0.309131	-0.0641009	-0.115155	0.0138269	0.306175	-0.37068	-597.65	-662.046
TCGA_AR_A0TQ_T	0.341389	0.347061	0.204638	0.288597	0.477349	0.107486	0.11449	0.29852	0.110457	-0.0956933	0.103807	0.138013	-0.0935668	0.0743571	0.108314	0.267848	0.242899	0.332567	0.321362	0.0675636	0.171499	0.318671	0.285688	0.0457344	-0.0367198	0.00886944	0.322456	-0.245317	308.135	1205.93
TCGA_AR_A0TR_T	0.19668	0.298327	0.0625797	0.0416133	0.47313	0.0678954	0.0152965	0.143952	0.0104737	-0.0787275	0.0291549	0.0687327	-0.0823067	0.00144269	-0.00635977	0.212955	0.244102	0.289636	0.172309	-0.0143548	0.136728	0.321407	0.277067	-0.0891045	-0.0875735	0.0188881	0.326035	-0.168965	-1202.17	-112.489
TCGA_AR_A0TS_T	0.380774	0.340389	0.264219	0.306692	0.536827	0.173921	0.181158	0.334412	0.192771	-0.105791	0.135068	0.345104	0.267852	0.32047	0.116596	0.298297	0.246943	0.22327	0.424193	0.144316	0.228391	0.387223	0.313298	0.047987	-0.0750848	0.0117975	0.365752	-0.30053	648.585	2141.64
TCGA_AR_A0TT_T	0.417712	0.354447	0.31908	0.244087	0.512866	0.161208	0.203118	0.264704	0.205549	-0.0480823	0.0937661	0.29164	0.0902247	0.219123	0.104496	0.32019	0.258842	0.346935	0.53999	0.132094	0.242374	0.349087	0.295901	0.122525	-0.0385295	0.0216865	0.343014	-0.2102	1277.91	2511.75
TCGA_AR_A0TU_T	0.337837	0.278212	0.195619	0.330302	0.412694	0.124476	0.11662	0.341929	0.131247	-0.0586696	0.194062	0.191245	-0.203205	0.0221811	0.0675523	0.25337	0.255307	0.251268	0.369842	0.106158	0.220823	0.3026	0.29543	0.0234197	-0.144619	-0.0345559	0.305606	-0.310633	-664.793	1173.78
TCGA_AR_A0TV_T	0.315963	0.297144	0.21489	0.183731	0.429737	0.112659	0.108851	0.213207	0.0789724	-0.0492994	0.0754843	0.194936	-0.15056	0.0677128	0.0457637	0.274688	0.225723	0.228127	0.336849	0.0581653	0.194074	0.328788	0.275813	0.0151817	-0.0307303	-0.0108241	0.332416	-0.265513	-183.029	1236.21
TCGA_AR_A0TW_T	0.341008	0.34976	0.22512	0.160277	0.448922	0.0950208	0.115273	0.23895	0.115735	-0.0981039	0.0298704	0.140118	-0.120908	0.0953873	0.0362322	0.280172	0.243905	0.260652	0.339125	0.0615075	0.203603	0.327951	0.299198	0.0312326	0.00975836	0.0372743	0.323426	-0.277232	158.865	1177.68
TCGA_AR_A0TX_T	0.38885	0.334343	0.253626	0.16714	0.523146	0.130451	0.168824	0.280912	0.148998	0.00968126	0.167459	0.24826	-0.0365429	0.106898	0.109485	0.316533	0.274599	0.347844	0.397614	0.0837049	0.22543	0.374418	0.330432	0.0362731	-0.0982292	0.0248992	0.355646	-0.192228	931.063	1747.97
TCGA_AR_A0TY_T	0.146206	0.301595	0.0430516	0.159437	0.439003	0.105476	0.071886	0.241834	0.0548283	-0.0900699	0.0850679	0.0489551	-0.184659	-0.0222909	0.0920585	0.211036	0.275004	0.323186	0.170495	0.0418616	0.132172	0.317446	0.28777	-0.0397605	-0.0493999	-0.0416445	0.313649	-0.187434	-345.241	-217.45
TCGA_AR_A0TZ_T	0.106517	0.319009	0.116246	0.119109	0.441826	0.0999248	0.0636837	0.162135	0.0419935	-0.11277	0.16646	0.0956816	-0.325774	-0.015359	0.0596335	0.283659	0.219483	0.289633	0.184671	0.0346713	0.133074	0.292787	0.279478	-0.0418825	-0.0106117	0.00668413	0.287117	-0.210177	94.1808	-157.659
TCGA_AR_A0U0_T	0.400349	0.296774	0.27329	0.27553	0.506123	0.166935	0.180519	0.2768	0.150623	-0.0632808	0.198269	0.251236	-0.037029	0.118827	0.0904061	0.240181	0.284071	0.229182	0.428498	0.113087	0.217301	0.305587	0.33801	0.029296	-0.0987847	-0.0308362	0.354657	-0.215236	159.296	1775.49
TCGA_AR_A0U2_T	0.246265	0.290071	0.117805	0.285896	0.427663	0.10985	0.0527325	0.210017	0.0801029	-0.0754638	0.149447	0.0954305	-0.242251	-0.00167848	0.0652929	0.221123	0.242188	0.279566	0.234162	0.0255014	0.14429	0.306299	0.259349	-0.0193166	-0.0916296	-0.0685684	0.301557	-0.231053	-295.19	404.925
TCGA_AR_A0U3_T	0.150403	0.32135	0.110164	0.153113	0.485078	0.104085	0.0519859	0.210962	0.0711651	-0.118772	0.149878	0.0646433	-0.27331	-0.0341439	0.120695	0.233185	0.274618	0.316327	0.176863	0.0371032	0.145735	0.3053	0.284637	-0.029475	-0.136531	-0.011191	0.322988	-0.159769	-482.034	82.5638
TCGA_AR_A1AH_T	0.114606	0.258815	0.0691787	0.241236	0.401389	0.118949	0.0188913	0.199615	0.0436052	-0.115042	0.200516	0.02278	-0.313058	-0.128851	0.107772	0.213158	0.262642	0.299406	0.181878	0.0284393	0.108593	0.271774	0.306815	-0.0768656	-0.119716	0.0568676	0.275611	-0.242208	-431.439	-391.301
TCGA_AR_A1AI_T	0.379566	0.294705	0.28101	0.314078	0.478627	0.155476	0.139075	0.283785	0.141291	-0.070838	0.184206	0.283374	-0.0182784	0.128269	0.132595	0.247427	0.264847	0.286642	0.436367	0.127499	0.260984	0.327103	0.331481	0.0406399	-0.086674	-0.013315	0.314679	-0.249787	-257.034	1763.91
TCGA_AR_A1AJ_T	0.453182	0.377641	0.340338	0.354754	0.522436	0.193082	0.247159	0.361856	0.223515	-0.0413021	0.199287	0.424295	0.133006	0.240249	0.1248	0.326144	0.292215	0.311322	0.539394	0.179683	0.269609	0.372402	0.348469	0.15319	-0.071643	0.079815	0.356888	-0.121196	1228.83	2590
TCGA_AR_A1AK_T	0.340701	0.360868	0.252615	0.173843	0.47419	0.133693	0.179416	0.228176	0.158345	-0.0759388	0.153903	0.225088	-0.144489	0.0746512	0.114757	0.323754	0.28882	0.341757	0.39456	0.105874	0.205517	0.379093	0.344893	0.0525846	-0.0220513	0.152652	0.318094	-0.194454	1073.58	1637.55
TCGA_AR_A1AL_T	0.162946	0.341164	0.168851	0.11237	0.479393	0.139472	0.121161	0.209602	0.117806	-0.082795	0.162507	0.111997	-0.15278	-0.0137545	0.171096	0.303171	0.279253	0.26769	0.256229	0.076348	0.1501	0.380555	0.33738	-0.0011512	0.00140076	0.128398	0.301217	-0.216436	976.645	614.46
TCGA_AR_A1AN_T	0.164426	0.33466	0.141004	0.0730026	0.481904	0.115912	0.134718	0.274669	0.11077	-0.0552181	0.111306	0.158589	-0.240585	-0.0120289	0.159344	0.282996	0.263682	0.329352	0.222872	0.0967473	0.194798	0.345797	0.31506	-0.000595677	-0.128318	-0.0025639	0.316339	-0.223371	1122.24	601.446
TCGA_AR_A1AO_T	0.415959	0.420239	0.304286	0.228034	0.544345	0.178334	0.274021	0.347802	0.22402	0.00375038	0.188534	0.39351	-0.0260542	0.162234	0.121874	0.330682	0.303004	0.309993	0.557915	0.1756	0.264101	0.401414	0.401295	0.193725	-0.0225949	0.270863	0.38552	-0.133721	1623.61	2642.56
TCGA_AR_A1AP_T	0.176333	0.348038	0.195754	0.0637073	0.450321	0.0942312	0.110429	0.262053	0.102855	-0.0663328	0.0616948	0.188868	-0.26188	-0.0157533	0.069075	0.271463	0.240449	0.314241	0.367409	0.0979531	0.18294	0.365396	0.36663	0.00929704	-0.0913554	0.0181348	0.324993	-0.227744	606.478	823.599
TCGA_AR_A1AQ_T	0.3971	0.320207	0.2567	0.307892	0.490004	0.137188	0.163281	0.306341	0.185888	-0.0538865	0.209571	0.312179	0.0462494	0.181047	0.073128	0.297166	0.27145	0.278055	0.45368	0.116402	0.238103	0.350729	0.351152	0.0810839	-0.0845131	-0.00458352	0.352161	-0.266979	493.07	1946
TCGA_AR_A1AR_T	0.322597	0.37791	0.268076	0.334177	0.46461	0.20145	0.200969	0.336547	0.184721	-0.0657689	0.244901	0.316954	-0.121126	0.102705	0.116171	0.281249	0.264669	0.273765	0.432217	0.155291	0.21037	0.36735	0.349995	0.0856	-0.061652	0.0661898	0.342727	-0.233435	1093.94	1842.55
TCGA_AR_A1AS_T	0.0817697	0.340923	0.0720386	0.0141111	0.473704	0.0846621	0.072356	0.174022	0.0541063	-0.0804464	0.0784312	0.13008	-0.353269	-0.104176	0.071673	0.248275	0.29025	0.298107	0.321702	0.083258	0.1762	0.311316	0.324353	0.00620293	-0.170444	-0.0477439	0.297083	-0.204296	115.443	84.8444
TCGA_AR_A1AT_T	0.383373	0.375617	0.268235	0.24679	0.461862	0.14062	0.150435	0.240989	0.126483	-0.0161721	0.163923	0.200909	-0.037697	0.10206	0.111304	0.299555	0.255147	0.32223	0.422665	0.0789549	0.216713	0.344431	0.347975	0.0645374	-0.0559645	0.0610137	0.326381	-0.287963	549.179	1703.74
TCGA_AR_A1AU_T	0.128759	0.318262	0.112021	0.0602772	0.446175	0.0898639	0.09752	0.208958	0.0802231	-0.0456468	0.11512	0.0990384	-0.240067	-0.0775902	0.0866566	0.275208	0.276561	0.348239	0.218236	0.0621247	0.166078	0.359619	0.284513	-0.0476406	-0.0585202	0.062102	0.300025	-0.182187	541.865	71.4689
TCGA_AR_A1AV_T	0.0917973	0.345858	0.107257	0.0275594	0.474404	0.129272	0.0672731	0.232803	0.0732143	-0.070899	0.0670872	0.163092	-0.345343	-0.0750635	0.0621473	0.29347	0.239107	0.318019	0.180746	0.0486418	0.120294	0.318804	0.32323	-0.0211227	-0.0135808	0.0075996	0.320898	-0.148344	281.062	21.8625
TCGA_AR_A1AW_T	0.508339	0.358926	0.358495	0.377414	0.533706	0.200472	0.238256	0.31019	0.190987	-0.0693681	0.145254	0.333426	0.361573	0.439067	0.178481	0.345556	0.255927	0.316845	0.518974	0.134091	0.250011	0.38108	0.314441	0.13039	-0.00440489	0.0421367	0.373233	-0.252372	1182.93	3030.95
TCGA_AR_A1AX_T	0.422029	0.348745	0.285186	0.259873	0.490266	0.182045	0.155016	0.217036	0.182442	-0.0030131	0.145793	0.221747	0.160729	0.231229	0.135021	0.320295	0.291467	0.344814	0.443561	0.105871	0.18194	0.381864	0.338405	0.0426816	-0.0692447	0.112733	0.340752	-0.260156	916.488	2200.33
TCGA_AR_A1AY_T	0.116644	0.28396	0.0692055	0.213257	0.435961	0.121681	0.0652243	0.248453	0.0980882	-0.0889788	0.190073	0.13156	-0.227204	-0.0745898	0.0723787	0.247717	0.243309	0.268747	0.205689	0.105788	0.19715	0.335375	0.264787	-0.0595292	-0.158913	0.0407777	0.322604	-0.30964	-103.555	-10.2466
TCGA_AR_A24H_T	0.23339	0.32266	0.134351	0.217462	0.447934	0.103874	0.103952	0.217956	0.0791726	-0.0280193	0.108902	0.126637	-0.270587	0.0033103	0.124987	0.250928	0.233204	0.281193	0.30972	0.0224147	0.150466	0.273347	0.317947	-0.00424351	-0.0556494	-0.011408	0.287162	-0.241304	-168.459	612.208
TCGA_AR_A24K_T	0.0653261	0.307213	0.0638128	0.0845626	0.36365	0.0893996	-0.00768316	0.145183	0.0317419	-0.114956	0.0752296	0.0427616	-0.324049	-0.0722408	0.143969	0.250509	0.230714	0.240919	0.0906577	0.000560114	0.124726	0.298706	0.326937	-0.0783637	-0.163938	-0.0992267	0.279203	-0.293397	-155.428	-574.652
TCGA_AR_A24L_T	0.129629	0.367845	0.110025	0.055375	0.428817	0.156449	0.0779483	0.198342	0.0926318	-0.0775112	0.146508	0.165447	-0.308297	-0.0756954	0.133706	0.294876	0.259488	0.267695	0.16461	0.0536312	0.157544	0.342609	0.3075	-0.0199442	-0.162437	0.0107275	0.278067	-0.095911	982.759	79.6391
TCGA_AR_A24M_T	0.0894299	0.330757	0.158772	0.0394667	0.466861	0.132912	0.0836165	0.160467	0.088472	-0.0670862	0.152317	0.146777	-0.264565	0.00334989	0.120636	0.313034	0.309901	0.278635	0.206638	0.0642257	0.142389	0.334327	0.348381	0.0118723	-0.14525	0.0126247	0.287889	-0.18089	939.988	270.146
TCGA_AR_A24N_T	0.158934	0.317019	0.149506	0.123916	0.435781	0.122439	0.0860579	0.188765	0.077982	-0.0586042	0.112689	0.0803256	-0.217203	-0.00863379	0.123094	0.293436	0.226834	0.308323	0.162253	0.0619761	0.170899	0.329534	0.31542	-0.0640233	-0.138195	-0.0414161	0.301233	-0.272013	536.261	139.856
TCGA_AR_A24O_T	0.229488	0.361955	0.197935	0.151246	0.484398	0.154634	0.142632	0.227654	0.148202	-0.0468878	0.212038	0.186102	-0.133887	0.0525989	0.158523	0.325769	0.29469	0.29603	0.291423	0.114122	0.168888	0.378526	0.314575	0.0252305	0.0287169	0.125503	0.311796	-0.202108	1580.53	1145.4
TCGA_AR_A24P_T	0.138264	0.371196	0.158049	0.104969	0.470328	0.129475	0.0679335	0.183027	0.107018	-0.104663	0.157914	0.137951	-0.244161	-0.0213817	0.164804	0.320335	0.266439	0.313761	0.242297	0.0478952	0.184225	0.364041	0.310974	-0.0115508	-0.128195	0.0796069	0.286178	-0.254079	907.852	330.921
TCGA_AR_A24Q_T	0.303016	0.346673	0.19751	0.230918	0.497108	0.130508	0.162327	0.248002	0.129572	-0.0708932	0.181064	0.197014	-0.106074	0.0749339	0.111684	0.291843	0.254194	0.26919	0.296355	0.11415	0.207504	0.342932	0.292622	-0.0132401	-0.155549	0.0449828	0.320033	-0.270925	824.72	921.227
TCGA_AR_A24R_T	0.260784	0.363344	0.144581	0.118413	0.48477	0.0934057	0.0890068	0.266507	0.0758767	-0.120275	0.103902	0.110994	-0.201688	0.0369335	0.0648658	0.262274	0.245921	0.273646	0.277272	0.0316167	0.169288	0.357437	0.349756	-0.0220693	-0.129362	0.0200136	0.321924	-0.266533	348.014	638.635
TCGA_AR_A24S_T	0.199425	0.419294	0.230902	0.196699	0.497309	0.166821	0.187087	0.364145	0.137766	-0.0899008	0.125121	0.343537	-0.151997	0.0970898	0.203028	0.298357	0.262959	0.313393	0.393517	0.114494	0.238827	0.331565	0.366951	0.118029	-0.0631023	0.0745242	0.306815	-0.252594	1468.53	1588.86
TCGA_AR_A24T_T	0.170523	0.361052	0.168016	0.0269038	0.467141	0.157508	0.129818	0.211753	0.119624	-0.0559562	0.141891	0.171461	-0.176005	0.0212559	0.117066	0.310203	0.291008	0.301307	0.241548	0.0900725	0.169527	0.338502	0.323716	0.0704503	-0.0567343	0.0968484	0.298679	-0.265359	1487.21	696.109
TCGA_AR_A24U_T	0.347685	0.38454	0.260221	0.290733	0.505715	0.17721	0.203402	0.342027	0.157945	-0.0175242	0.17792	0.314411	0.0185422	0.162268	0.157943	0.277376	0.244614	0.328316	0.456303	0.117881	0.229752	0.369838	0.363173	0.108498	-0.0165358	0.0772255	0.362354	-0.175482	1264.37	1884.06
TCGA_AR_A24V_T	0.155683	0.403035	0.190384	0.093955	0.465756	0.144343	0.132355	0.216383	0.123874	-0.064387	0.1465	0.233731	-0.320373	0.0172569	0.0950622	0.320936	0.30608	0.269482	0.308521	0.113939	0.17529	0.377196	0.362484	0.0500282	-0.113063	0.103977	0.311417	-0.195924	1513.45	825.607
TCGA_AR_A24W_T	0.124618	0.365019	0.130188	-0.0172439	0.450761	0.10988	0.107691	0.190466	0.111369	-0.0501282	0.118577	0.0293347	-0.194366	-0.0755273	0.113232	0.26802	0.273427	0.273834	0.139972	0.055031	0.132256	0.364695	0.317544	-0.0753689	0.0506197	0.194656	0.304614	-0.194524	708.216	-161.255
TCGA_AR_A24X_T	0.1984	0.316448	0.147627	0.11304	0.45411	0.115048	0.0543222	0.181987	0.100192	-0.107456	0.130912	0.103414	-0.181227	0.0132851	0.148109	0.284916	0.2577	0.300332	0.174781	0.0242293	0.130621	0.288206	0.318197	-0.0337301	-0.073957	0.0234811	0.286447	-0.26737	556.264	177.914
TCGA_AR_A24Z_T	0.124545	0.33001	0.117572	0.095162	0.411358	0.0757681	0.0636093	0.198731	0.0456324	-0.0816948	0.138838	0.0980356	-0.319626	-0.0418237	0.0820708	0.243737	0.237883	0.261214	0.229279	-0.0104446	0.12042	0.2989	0.335637	-0.0479212	-0.128722	-0.0799788	0.275716	-0.149755	-106.59	80.3846
TCGA_AR_A250_T	0.213122	0.377846	0.217152	0.164346	0.514648	0.140423	0.144503	0.227328	0.0994111	-0.0312648	0.123501	0.219205	-0.255598	0.0395477	0.0781323	0.304533	0.281373	0.302608	0.352961	0.0966468	0.15858	0.32059	0.276295	0.0373519	-0.0771195	0.0203546	0.300859	-0.163682	1272.72	929.662
TCGA_AR_A251_T	0.166284	0.313206	0.168829	0.225869	0.455958	0.170291	0.118601	0.279901	0.0967511	-0.0305085	0.249396	0.120896	-0.191061	-0.0397638	0.118132	0.244069	0.20711	0.272328	0.202807	0.0876896	0.15759	0.35159	0.344896	-0.053552	-0.127594	0.0568335	0.305282	-0.286981	164.913	246.666
TCGA_AR_A252_T	0.458926	0.351413	0.28546	0.280029	0.507507	0.173419	0.201636	0.322142	0.205744	-0.0198031	0.164725	0.284579	0.0809026	0.199199	0.103069	0.343194	0.302838	0.29754	0.419237	0.142008	0.219817	0.37638	0.357949	0.0700449	-0.0135971	0.0761527	0.372023	-0.188259	1262.64	2409.76
TCGA_AR_A254_T	0.29865	0.384729	0.235041	0.203622	0.456447	0.159343	0.207241	0.302739	0.15205	-0.0481338	0.151912	0.358222	-0.160724	0.0481595	0.134772	0.310779	0.254983	0.356026	0.454913	0.113089	0.224402	0.349604	0.32954	0.0868752	-0.13058	0.084963	0.307857	-0.165386	1225.23	1513.64
TCGA_AR_A255_T	0.231315	0.377603	0.201554	0.149751	0.460946	0.140591	0.142163	0.230829	0.12029	-0.096036	0.165309	0.172696	-0.174268	0.058211	0.163246	0.295535	0.291448	0.287962	0.279993	0.0825008	0.172753	0.347512	0.339498	0.0179145	-0.116697	0.109259	0.298124	-0.261305	1147.77	934.818
TCGA_AR_A256_T	0.123134	0.302752	0.198064	0.24247	0.460269	0.156783	0.0878899	0.224345	0.117447	-0.113416	0.20965	0.164745	-0.2852	0.0068664	0.178653	0.223956	0.258502	0.329628	0.248728	0.0966775	0.240653	0.314459	0.322822	-0.0401414	-0.108089	-0.0406768	0.308476	-0.315043	-69.7136	369.388
TCGA_AR_A2LE_T	0.156249	0.340032	0.13991	0.0190099	0.461925	0.168957	0.0523453	0.166941	0.129973	-0.114021	0.0923474	0.0911001	-0.228857	0.00670567	0.0431636	0.265823	0.254857	0.291802	0.150574	0.0154189	0.146081	0.342238	0.284608	-0.0185711	-0.0530369	0.0542179	0.320871	-0.194849	170.13	190.694
TCGA_AR_A2LH_T	0.424627	0.345841	0.269687	0.230056	0.530888	0.161263	0.179625	0.25873	0.186053	-0.0135053	0.182381	0.214034	0.0518106	0.131067	0.143429	0.327632	0.280788	0.31352	0.462066	0.0942731	0.189536	0.380039	0.314083	0.0536637	-0.0605968	0.182135	0.37601	-0.118137	781.417	2036.06
TCGA_AR_A2LK_T	0.150813	0.370341	0.105983	0.0952289	0.447271	0.123556	0.0913301	0.2132	0.070503	-0.0999748	0.114872	0.17791	-0.296966	-0.0196228	0.141607	0.265126	0.266979	0.271549	0.266562	0.0642295	0.176178	0.304405	0.339221	0.0360306	-0.184368	0.0354221	0.30927	-0.242445	530.004	385.586
TCGA_AR_A2LL_T	0.176817	0.382812	0.128549	0.0486023	0.446108	0.100735	0.124771	0.267671	0.0802413	-0.118882	0.0437048	0.169015	-0.199179	-0.00780654	0.123298	0.26848	0.233613	0.308394	0.304131	0.0579911	0.177233	0.335374	0.349015	0.0750952	-0.111912	0.0442018	0.322602	-0.302237	280.853	694.533
TCGA_AR_A2LM_T	0.194589	0.354275	0.170445	0.00990017	0.44286	0.113954	0.106502	0.16161	0.0922498	-0.0179777	0.111483	0.111295	-0.216971	-0.0220445	0.165095	0.3334	0.269505	0.283538	0.238619	0.0491896	0.130281	0.345819	0.34468	0.0107306	-0.0955298	0.0644196	0.30402	-0.266122	1128.03	527.061
TCGA_AR_A2LN_T	0.183063	0.344114	0.224907	0.0253378	0.494025	0.147035	0.141067	0.189264	0.149722	-0.0496972	0.126369	0.132017	-0.143512	0.0232616	0.129839	0.341649	0.281227	0.296086	0.273284	0.0891124	0.179336	0.40735	0.35008	0.0294688	0.0271179	0.206735	0.325606	-0.196135	1393.11	881.143
TCGA_AR_A2LO_T	0.34959	0.322244	0.269428	0.168938	0.484375	0.140885	0.144113	0.205401	0.141639	-0.0906644	0.117433	0.128854	-0.0530113	0.0581326	0.0944347	0.308285	0.268434	0.268569	0.351695	0.0648149	0.1956	0.358473	0.292553	0.00480489	-0.0322848	0.0412758	0.304131	-0.208789	824.767	1421.17
TCGA_AR_A2LQ_T	0.133131	0.352644	0.211547	0.00808026	0.494688	0.140639	0.188304	0.220763	0.133138	-0.0155443	0.12609	0.13941	-0.146573	-0.0183944	0.14156	0.313882	0.272362	0.269558	0.305964	0.108491	0.168056	0.400861	0.3348	0.0491865	-0.0266755	0.112277	0.329994	-0.194888	1687.91	756.632
TCGA_AR_A2LR_T	0.111023	0.307794	0.13517	0.131738	0.445385	0.124629	0.131611	0.240985	0.119838	-0.189562	0.134407	0.126835	-0.231533	-0.101038	0.141802	0.244332	0.286633	0.296462	0.245219	0.0839182	0.0976144	0.383488	0.299803	0.0085228	-0.132612	0.0922782	0.261859	-0.320098	749.273	-15.8093
TCGA_AR_A5QM_T	0.240357	0.362711	0.185093	0.126564	0.509958	0.122402	0.153528	0.259615	0.12113	-0.0604175	0.107966	0.177307	-0.171214	0.00815548	0.0834448	0.279676	0.325362	0.305778	0.316175	0.0758591	0.144777	0.351977	0.305958	0.0427398	-0.0111804	0.185361	0.315959	-0.205168	931.016	1071.1
TCGA_AR_A5QN_T	0.177394	0.323986	0.177454	0.127817	0.493763	0.123446	0.0879507	0.221873	0.120971	-0.0613372	0.108601	0.0792183	-0.175707	-0.024289	0.0686419	0.264824	0.264089	0.347138	0.290867	0.0393919	0.152125	0.335729	0.290166	-0.0113856	-0.0233223	0.0662465	0.308181	-0.154906	623.814	656.468
TCGA_AR_A5QP_T	0.183234	0.345283	0.150228	0.0521692	0.473213	0.101729	0.0860033	0.221606	0.0937987	-0.0765869	0.0938435	0.0804871	-0.125557	-0.0515804	0.122893	0.273649	0.270605	0.328397	0.234112	0.0403025	0.165333	0.350952	0.31977	0.00277514	-0.0893278	0.064657	0.306669	-0.31997	567.801	355.198
TCGA_AR_A5QQ_T	0.415902	0.364812	0.289908	0.329538	0.529957	0.139571	0.252123	0.329741	0.208545	-0.0243335	0.171149	0.392938	0.0587975	0.13576	0.111025	0.289934	0.338707	0.344448	0.484144	0.165691	0.250846	0.36277	0.339169	0.137999	-0.0901348	0.0740385	0.354873	-0.0332108	505.668	2168.19
TCGA_B6_A0I1_T	0.165284	0.252537	0.0211597	0.0517891	0.446946	0.0636343	0.0698627	0.217033	0.052365	-0.105518	0.0334606	0.0288659	-0.314145	-0.137859	0.0317001	0.113335	0.25757	0.388297	0.135357	0.00365179	0.131309	0.326275	0.341921	-0.0993534	-0.175022	-0.137931	0.320794	-0.314071	-1127.18	-500.936
TCGA_B6_A0I2_T	0.464181	0.244149	0.281144	0.244546	0.515482	0.123967	0.194188	0.292068	0.168693	-0.0549639	0.188541	0.164971	0.0389739	0.0857764	0.0079892	0.300003	0.292988	0.270053	0.459884	0.104383	0.264219	0.324948	0.2897	0.0296651	-0.126016	-0.000854535	0.327416	-0.18137	-320.231	1975.73
TCGA_B6_A0I5_T	0.254025	0.274628	0.116503	0.0524191	0.464265	0.08588	0.0787036	0.221857	0.0915958	-0.0674789	0.0555492	0.0629619	-0.180567	-0.0371165	0.0884615	0.271505	0.29054	0.352913	0.311349	0.0615238	0.182691	0.33719	0.282601	-0.0048312	-0.132962	0.0241641	0.321901	-0.202372	339.874	670.488
TCGA_B6_A0I6_T	0.124919	0.306985	0.117754	0.143905	0.456091	0.13617	0.120212	0.191154	0.0797213	-0.118279	0.135295	0.11456	-0.228975	-0.0953116	0.0613901	0.246159	0.266943	0.285293	0.230883	0.0648762	0.171046	0.319564	0.302196	-0.0414156	-0.0782112	-0.0694085	0.284415	-0.352004	290.398	-93.8474
TCGA_B6_A0IA_T	0.140261	0.275392	-0.0219748	0.0537599	0.431194	0.0631902	0.0321	0.20109	0.0309291	-0.049022	0.0681272	-0.00444906	-0.348842	-0.14583	0.0918039	0.180915	0.258567	0.299849	0.166218	0.0700985	0.12728	0.311908	0.305282	-0.0569117	-0.111387	-0.0962667	0.306709	-0.177917	-822.235	-313.651
TCGA_B6_A0IB_T	0.129627	0.245188	-0.00368227	-0.0298548	0.44515	0.0445815	0.0104194	0.186298	0.0169808	-0.100626	0.0957739	-0.0366712	-0.29903	-0.147196	0.0661261	0.20074	0.285531	0.314901	0.0712634	0.0214454	0.127432	0.304869	0.243902	-0.105127	-0.206304	-0.0827669	0.309429	-0.224323	-650.935	-733.866
TCGA_B6_A0IC_T	0.0750779	0.272924	0.0141799	-0.0402552	0.418331	0.047382	-0.0184995	0.14639	-0.0277651	-0.134478	0.0539517	0.0470528	-0.360428	-0.108735	0.07086	0.216342	0.243959	0.229354	0.121516	0.00377424	0.148581	0.323179	0.276833	-0.0548003	-0.0738014	-0.113719	0.300802	-0.250083	-1512.95	-491.099
TCGA_B6_A0IE_T	0.216008	0.304946	0.0807701	0.00255965	0.438797	0.0849954	0.0742256	0.20151	0.0370781	-0.0970684	0.0711584	-0.00689845	-0.119432	-0.0248707	0.026296	0.234335	0.246859	0.327665	0.164285	0.0163346	0.101371	0.320064	0.269319	-0.0541867	-0.208018	-0.0351102	0.315428	-0.281122	95.2167	-59.6525
TCGA_B6_A0IH_T	0.30055	0.318325	0.207597	-0.0255011	0.47609	0.138859	0.138207	0.174652	0.153188	-0.0637327	0.106337	0.105892	-0.0840486	-0.00457546	0.123645	0.317411	0.258642	0.279229	0.275665	0.0876776	0.161062	0.380621	0.299196	0.0162874	-0.165584	0.0660014	0.325597	-0.205658	955.657	1014.55
TCGA_B6_A0IJ_T	0.353531	0.270065	0.275331	0.325073	0.495764	0.146918	0.178506	0.278231	0.181013	-0.0653023	0.217105	0.271413	0.0324922	0.140383	0.0847933	0.327331	0.255918	0.311804	0.464487	0.0980758	0.263713	0.369857	0.319354	0.0950788	-0.120211	0.0630103	0.33825	-0.205023	-152.277	1922.96
TCGA_B6_A0IK_T	0.231331	0.282358	0.12487	0.155242	0.464349	0.0787693	0.124257	0.231194	0.0953151	0.016179	0.0927273	0.132186	-0.154105	-0.0386685	0.0595102	0.239615	0.275681	0.351842	0.285658	0.0154458	0.186464	0.336235	0.262641	-0.0303437	-0.183497	-0.0524464	0.330349	-0.236199	19.0006	401.705
TCGA_B6_A0IM_T	0.116584	0.358028	0.0979378	0.0493582	0.420898	0.0948492	0.0367329	0.240114	0.0812438	-0.118125	0.130872	0.103377	-0.325575	-0.088164	0.131678	0.273806	0.268914	0.287788	0.140458	0.0465772	0.172362	0.335241	0.286735	-0.0433077	-0.143906	-0.067279	0.318422	-0.120667	372.713	-62.6443
TCGA_B6_A0IN_T	0.295603	0.326127	0.185131	0.176341	0.482965	0.118448	0.159879	0.337628	0.160684	-0.0396353	0.117761	0.224674	0.0429136	0.126647	0.0790224	0.306676	0.305201	0.380778	0.34206	0.110844	0.187525	0.342804	0.322657	0.0701406	-0.0374134	0.102251	0.374977	-0.208279	1002.42	1488.22
TCGA_B6_A0RE_T	0.152	0.300215	0.126437	0.166247	0.433803	0.0917277	0.0721347	0.240408	0.104595	-0.0714625	0.174408	0.193528	-0.166339	-0.0916006	0.0522623	0.228921	0.243881	0.310907	0.249011	0.0743744	0.204309	0.343137	0.303996	-0.0321787	-0.150674	-0.0146894	0.315089	-0.287876	-231.265	108.607
TCGA_B6_A0RG_T	0.115745	0.326888	0.0254257	0.0616224	0.404043	0.0856661	0.0262879	0.180385	0.0554114	-0.110311	0.079257	0.0401039	-0.308422	-0.124995	0.0282091	0.263365	0.271134	0.312566	0.176413	0.0360745	0.133341	0.296555	0.287976	-0.0417419	-0.110152	0.0023102	0.308286	-0.159716	76.554	-364.138
TCGA_B6_A0RH_T	0.197086	0.324206	0.114679	0.0607775	0.422878	0.109311	0.112341	0.261751	0.0705053	-0.0249144	0.134747	0.0833743	-0.284555	-0.0756932	0.0106861	0.24397	0.296904	0.298277	0.268804	0.0742357	0.144754	0.323095	0.299187	-0.0114861	-0.235086	-0.0640586	0.305087	-0.257324	644.139	278.063
TCGA_B6_A0RI_T	0.0841237	0.395492	0.116007	0.0821531	0.458081	0.123699	0.0949485	0.195529	0.0858115	-0.074878	0.118264	0.157963	-0.332191	-0.0650701	0.105493	0.294663	0.256689	0.310604	0.302551	0.0775937	0.151689	0.35187	0.331615	0.000317406	-0.15185	0.0205711	0.302971	-0.237286	764.665	311.651
TCGA_B6_A0RL_T	0.0756499	0.267992	-0.0251832	-0.00339111	0.337556	0.0673906	-0.0260956	0.19853	-0.0264031	-0.116436	0.0206081	-0.0638565	-0.357297	-0.148218	0.0958623	0.187533	0.275792	0.293459	0.0868555	-0.0085228	0.100765	0.280047	0.265568	-0.0753863	-0.147592	-0.114536	0.23616	-0.195044	-2035.77	-859.417
TCGA_B6_A0RM_T	0.164552	0.281044	0.065964	-0.0259922	0.411689	0.0973276	-0.0111373	0.149676	0.042952	-0.110746	0.0894416	-0.0365789	-0.276762	-0.0891667	0.136966	0.250755	0.240028	0.272819	0.156088	0.0365359	0.108127	0.331967	0.39993	-0.0781884	-0.143579	0.0733989	0.285585	-0.253923	-375.027	-359.587
TCGA_B6_A0RN_T	0.142859	0.33332	0.0995672	-0.0721112	0.442793	0.0975372	0.0430911	0.178567	0.0577547	-0.0945745	0.113231	0.0627811	-0.215181	-0.0463116	0.0758583	0.275241	0.260132	0.29144	0.111146	0.0430799	0.133967	0.31835	0.328634	-0.0218345	-0.147876	-0.0139437	0.284311	-0.250713	667.759	-188.65
TCGA_B6_A0RO_T	0.157717	0.275222	0.0507449	-0.0319287	0.492846	0.0435008	0.0672049	0.162929	0.040647	-0.0403371	-0.0162585	0.0193009	-0.307699	-0.0797668	0.0208849	0.224557	0.266689	0.370227	0.160232	0.00733534	0.103152	0.301725	0.273272	-0.0711131	-0.0832865	-0.0670341	0.326389	-0.173006	-410.364	-162.914
TCGA_B6_A0RP_T	0.229655	0.351412	0.186951	0.0288206	0.478599	0.0993429	0.109327	0.188532	0.131408	-0.0625466	0.0542997	0.169018	-0.220909	0.00323417	0.0688925	0.299453	0.267408	0.321842	0.263296	0.0976506	0.184102	0.352036	0.32326	0.0163586	-0.041772	0.0703674	0.300605	-0.234221	954.258	716.177
TCGA_B6_A0RQ_T	0.113494	0.284135	0.121563	-0.135037	0.441373	0.0715758	0.0787032	0.190909	0.0412856	-0.0664886	0.07628	0.0152796	-0.225707	-0.0772579	0.0739869	0.260494	0.309749	0.302063	0.151706	0.0310163	0.134206	0.393427	0.329318	-0.0782253	-0.205172	-0.0059337	0.289644	-0.300976	-93.0327	-372.002
TCGA_B6_A0RS_T	0.311642	0.307844	0.199974	0.206546	0.472938	0.138693	0.167014	0.27142	0.154181	-0.104188	0.161157	0.179677	-0.153816	0.0242121	0.121394	0.278829	0.254631	0.342874	0.392607	0.0836818	0.176266	0.305896	0.338068	0.0654863	-0.0099682	0.0349224	0.347035	-0.24377	390.797	1085.45
TCGA_B6_A0RT_T	0.564214	0.310323	0.359212	0.407589	0.564336	0.170077	0.251189	0.282096	0.240752	-0.0636737	0.126113	0.311213	0.266414	0.313549	0.126021	0.35001	0.251883	0.279712	0.526888	0.132757	0.273438	0.40679	0.307666	0.0671157	-0.0848424	0.0560458	0.385064	-0.270418	947.277	3068.27
TCGA_B6_A0RU_T	0.162899	0.299846	0.115887	0.126698	0.445132	0.115417	0.147528	0.209602	0.0817834	-0.101568	0.199481	0.0733285	-0.228268	-0.10264	0.151557	0.237875	0.271476	0.244453	0.140465	0.0575492	0.153393	0.363582	0.290255	-0.0741147	-0.108212	0.00924456	0.306473	-0.358401	238.017	-163.842
TCGA_B6_A0RV_T	0.268444	0.329795	0.147318	0.106615	0.4536	0.0954444	0.0700158	0.214501	0.105675	-0.100558	0.160815	0.113909	-0.113052	0.00353902	0.105792	0.256167	0.26653	0.306665	0.207529	0.0397252	0.138919	0.341784	0.334886	-0.0398421	-0.0650186	-0.0207823	0.32801	-0.240403	136.874	819.688
TCGA_B6_A0WS_T	0.350994	0.346366	0.21025	0.140305	0.50384	0.119365	0.137057	0.224589	0.160319	-0.0145098	0.121203	0.158719	-0.0576631	0.0781596	0.10264	0.311586	0.269178	0.307536	0.338515	0.0803294	0.209794	0.35682	0.310322	0.00863958	-0.119448	6.87e-05	0.325122	-0.224886	890.73	1415.78
TCGA_B6_A0WT_T	0.112443	0.349216	0.109791	0.00411727	0.454398	0.144426	0.0499798	0.159748	0.0663165	-0.0730518	0.134005	0.116401	-0.267496	-0.0329645	0.0408681	0.272853	0.258145	0.317727	0.185275	0.0343823	0.130811	0.319642	0.295132	-0.042271	-0.169569	-0.0449256	0.281573	-0.156435	642.679	-72.4638
TCGA_B6_A0WV_T	0.114057	0.289147	-0.0080859	0.052287	0.417565	0.0531179	-0.00514394	0.205027	0.015336	-0.030121	0.0638361	-0.0168072	-0.327138	-0.166054	0.119501	0.238013	0.223791	0.29722	0.0368104	-0.00435796	0.0741728	0.309592	0.287507	-0.125555	-0.128295	-0.131616	0.280823	-0.302808	-690.39	-972.348
TCGA_B6_A0WW_T	0.140653	0.322702	0.11427	0.033893	0.442658	0.117633	0.0674137	0.223962	0.0724721	-0.0201306	0.118084	0.035898	-0.292665	-0.0762272	0.101749	0.260061	0.270208	0.28701	0.179334	0.0386466	0.141107	0.266887	0.334742	-0.00875512	-0.153052	-0.0312154	0.303536	-0.229285	361.266	-84.4678
TCGA_B6_A0WX_T	0.311737	0.311913	0.183023	0.175153	0.518064	0.12239	0.115486	0.212495	0.148015	-0.0781536	0.120777	0.167986	-0.0340798	0.0423787	0.0789819	0.284688	0.315071	0.292673	0.272645	0.0843348	0.148406	0.342355	0.30047	0.0321933	-0.179573	-0.0104473	0.340754	-0.291634	998.862	904.641
TCGA_B6_A0WY_T	0.21704	0.316965	0.162289	0.0315781	0.482962	0.082203	0.11637	0.202334	0.0866838	-0.0246652	0.110859	0.0988707	-0.210351	-0.00645096	0.0832607	0.276182	0.307163	0.320919	0.243455	0.0394678	0.149231	0.335467	0.296354	0.0211425	-0.159474	-0.0193337	0.30615	-0.27937	682.699	500.074
TCGA_B6_A0WZ_T	0.134802	0.334894	0.0814185	0.00302509	0.453318	0.07408	0.0234252	0.166345	0.0400529	0.00800718	0.0903504	0.017735	-0.351761	-0.138034	0.0402292	0.240432	0.274948	0.328693	0.205423	0.0147592	0.14702	0.321715	0.291345	-0.0777735	-0.175197	-0.0313847	0.298098	-0.166435	-1.42499	-288.973
TCGA_B6_A0X0_T	0.158003	0.236306	0.0657503	-0.00106681	0.395662	0.0501961	0.0173592	0.161882	0.0607684	-0.0826544	0.0785624	0.0015842	-0.260563	-0.137444	0.0917593	0.230065	0.270347	0.335156	0.159256	0.000263299	0.141472	0.31166	0.308978	-0.065513	-0.177567	0.000498297	0.288842	-0.251083	-721.853	-297.624
TCGA_B6_A0X1_T	0.324238	0.280845	0.184318	0.271458	0.424555	0.104453	0.104221	0.228521	0.137681	-0.0690098	0.169968	0.186559	-0.11679	0.0415705	0.0688041	0.242578	0.260257	0.29071	0.381411	0.138019	0.233845	0.324441	0.335357	-0.0490149	-0.202398	-0.0528166	0.345768	-0.18904	-596.02	1068.15
TCGA_B6_A0X4_T	0.067315	0.257203	-0.0106003	-0.12929	0.403718	0.1068	-0.022311	0.142753	-0.0114242	-0.0998404	-0.0197949	0.052232	-0.351539	-0.158757	0.0394781	0.193542	0.259345	0.289835	0.0255452	-0.025083	0.137018	0.335492	0.304682	-0.0798271	-0.0936665	-0.0938562	0.326313	-0.165525	-1237.55	-940.011
TCGA_B6_A0X5_T	0.0692617	0.258245	0.0344895	0.0696305	0.451364	0.0757732	0.05575	0.194997	0.0349403	-0.0937266	0.163017	0.030074	-0.306736	-0.0708199	0.0679881	0.216822	0.251854	0.289271	0.109214	-0.0185312	0.0999015	0.283533	0.232889	-0.0440728	-0.19338	-0.0285446	0.330058	-0.298188	-387.457	-309.826
TCGA_B6_A1KC_T	0.107567	0.273128	0.0824838	0.00469351	0.378822	0.106095	0.0613005	0.184406	0.0432166	-0.0462099	0.099346	0.108012	-0.355028	-0.0985936	0.0921812	0.229836	0.259176	0.291935	0.084825	0.028972	0.153813	0.306112	0.268777	-0.00495839	-0.10771	0.0167696	0.304411	-0.235842	-270.7	-309.683
TCGA_B6_A1KF_T	0.0902875	0.261748	0.0596613	0.0695455	0.428385	0.0795154	0.0707669	0.195737	0.037635	-0.050517	0.160782	0.0395496	-0.265835	-0.211374	0.0601861	0.161149	0.301719	0.249407	0.161388	0.0108028	0.121827	0.332955	0.337586	-0.0957373	-0.183737	0.0027709	0.295132	-0.311182	-176.966	-838.809
TCGA_B6_A1KI_T	0.113941	0.27916	0.0703833	-0.0689604	0.47199	0.0632834	0.0725346	0.184351	0.068756	-0.0895578	0.062381	0.0419594	-0.319477	-0.128856	0.0610355	0.265833	0.279629	0.285713	0.124478	0.0167132	0.114109	0.371918	0.306813	-0.06769	-0.153436	-0.0100931	0.321056	-0.19774	635.46	-394.244
TCGA_B6_A1KN_T	0.206026	0.321187	0.146278	0.189545	0.454128	0.114955	0.0675146	0.208887	0.0920025	-0.0287161	0.128606	0.0649327	-0.229655	-0.0460277	0.116138	0.215132	0.287228	0.344611	0.236197	0.065209	0.158301	0.305392	0.285259	-0.0547193	-0.150871	-0.0394847	0.306038	-0.173916	306.62	215.259
TCGA_B6_A2IU_T	0.150899	0.282908	0.101049	0.0655166	0.43221	0.0562539	0.0276833	0.154859	0.0505535	-0.0692761	0.113142	0.0360974	-0.278567	-0.0955424	0.0452587	0.249998	0.232804	0.324265	0.120156	0.00993192	0.12933	0.324557	0.303604	-0.0293553	-0.0723724	-0.0349638	0.298009	-0.207887	-235.57	-334.971
TCGA_B6_A401_T	0.269593	0.334891	0.143935	0.0689931	0.491448	0.0857105	0.122192	0.23989	0.120592	-0.046873	0.022841	0.0939891	-0.154201	-0.0145399	0.0741806	0.261012	0.274744	0.314326	0.341175	0.0603961	0.169971	0.363072	0.349905	0.0115019	-0.0919124	0.0305111	0.330426	-0.265431	458.553	969.011
TCGA_B6_A409_T	0.237219	0.262233	0.144038	0.130166	0.502159	0.111571	0.0876401	0.263938	0.0867481	-0.11188	0.0411662	0.15299	-0.18576	-0.0661071	0.0430235	0.239108	0.258308	0.305212	0.305981	0.0748351	0.171042	0.351844	0.300674	0.0153786	-0.18822	0.0386663	0.335813	-0.248428	-98.2293	416.301
TCGA_B6_A40B_T	0.125915	0.346106	0.110938	0.0385928	0.492559	0.0902251	0.0728202	0.198698	0.115933	-0.0577198	0.0867809	0.0569225	-0.270618	-0.0358479	0.0952275	0.240714	0.262895	0.320429	0.23858	0.0611713	0.191494	0.330133	0.274505	0.034889	-0.0195087	0.0481638	0.308227	-0.216723	450.485	258.013
TCGA_B6_A40C_T	0.178144	0.317994	0.146365	0.0525184	0.44147	0.106471	0.0960947	0.244023	0.107219	-0.0656555	0.0813802	0.143816	-0.223524	-0.0574725	0.118616	0.306016	0.209721	0.342063	0.279461	0.093968	0.169776	0.335585	0.317378	0.0399739	-0.123166	-0.0153937	0.30638	-0.233298	779.853	629.717
TCGA_BH_A0AU_T	0.193626	0.260944	0.164448	-0.106501	0.459379	0.0774735	0.0755607	0.183939	0.0736703	-0.0890569	0.0895639	0.0236464	-0.150638	-0.0900717	0.0743231	0.262686	0.300663	0.247608	0.181325	0.0501065	0.123755	0.401376	0.323929	-0.0566148	-0.112754	-0.0308709	0.307649	-0.286374	-37.9875	64.2535
TCGA_BH_A0AV_T	0.134918	0.354854	0.191819	0.12451	0.492263	0.167828	0.15871	0.267478	0.151922	-0.0628763	0.156908	0.194067	-0.195943	-0.0157407	0.123053	0.308507	0.279567	0.260876	0.328879	0.122551	0.182084	0.366569	0.304049	0.0473499	-0.135165	0.0644615	0.330395	-0.257395	1177.38	568.216
TCGA_BH_A0AW_T	0.451057	0.307436	0.277199	0.249356	0.524269	0.132285	0.2081	0.287022	0.194215	-0.0341429	0.16529	0.264922	-0.014757	0.101518	0.0778285	0.310903	0.299824	0.369054	0.465239	0.120995	0.224007	0.33874	0.31296	0.0715996	-0.134219	0.100695	0.372148	-0.197421	1131.78	2198.99
TCGA_BH_A0AY_T	0.223228	0.318848	0.196082	-0.0232841	0.491052	0.109372	0.170849	0.246737	0.12938	-0.0558555	0.155293	0.129467	-0.122016	-0.0580314	0.0637511	0.31842	0.306293	0.234086	0.23734	0.107751	0.131393	0.426117	0.356621	-0.0137414	-0.0663976	0.0861922	0.29682	-0.216358	1047.27	656.199
TCGA_BH_A0AZ_T	0.126272	0.35267	0.17088	-0.064968	0.475915	0.0990427	0.094539	0.194348	0.0802325	-0.0528834	0.15	0.0775587	-0.175661	-0.0375072	0.0814618	0.298884	0.309943	0.271755	0.158252	0.0709225	0.104159	0.406687	0.345292	-0.037241	-0.0219233	0.0755587	0.2887	-0.245898	786.539	113.094
TCGA_BH_A0B0_T	0.295526	0.341334	0.227376	0.0863365	0.5522	0.0985279	0.152747	0.264028	0.165839	-0.0402006	0.124762	0.16141	-0.128441	0.0443609	0.0734557	0.297879	0.281592	0.342567	0.293059	0.100827	0.193282	0.396348	0.333982	0.0439902	-0.107004	0.100492	0.32686	-0.147401	1157.96	1299.06
TCGA_BH_A0B1_T	0.151643	0.331835	0.110134	0.11313	0.45181	0.113419	0.0754126	0.222134	0.0881914	-0.0582449	0.131976	0.0687913	-0.238392	-0.0769134	0.0868932	0.26319	0.272411	0.2767	0.229848	0.0478479	0.129552	0.345194	0.337204	-0.0352305	-0.111345	0.024732	0.31169	-0.214653	617.365	181.537
TCGA_BH_A0B3_T	0.226674	0.322681	0.224261	-0.0257969	0.497292	0.122637	0.143814	0.23171	0.129099	-0.0597419	0.131572	0.121669	-0.119977	0.0161531	0.0916699	0.326012	0.293216	0.268727	0.283661	0.0827308	0.155699	0.417367	0.340035	-0.00746021	-0.0612983	0.0710719	0.297896	-0.245418	737.309	951.748
TCGA_BH_A0B4_T	0.279959	0.330455	0.187481	0.0953752	0.485651	0.129891	0.126394	0.258062	0.1317	-0.0877418	0.0935975	0.146883	-0.177914	-0.00702132	0.124793	0.299897	0.27257	0.352085	0.306926	0.0746982	0.122656	0.318277	0.314558	0.0277706	-0.154871	0.0733314	0.31834	-0.239128	1119.8	785.985
TCGA_BH_A0B5_T	0.163673	0.290125	0.186781	-0.103074	0.435976	0.113206	0.190408	0.244059	0.105673	-0.0629417	0.108133	0.129562	-0.2093	-0.0506954	0.0806579	0.260964	0.265324	0.215935	0.176184	0.0768411	0.148224	0.389391	0.312905	0.0383056	0.0197097	0.16489	0.300321	-0.148477	1235.63	446.834
TCGA_BH_A0B6_T	0.476488	0.335764	0.316973	0.169022	0.545769	0.156425	0.209729	0.253503	0.212451	0.0181574	0.0911448	0.255429	0.179748	0.238871	0.0897812	0.332693	0.301677	0.331291	0.462382	0.125177	0.228584	0.349636	0.281519	0.0885876	-0.051785	0.0869767	0.396358	-0.193604	1031.22	2541.14
TCGA_BH_A0B7_T	0.167973	0.276407	0.181699	-0.00166091	0.454185	0.0835016	0.0793253	0.162946	0.0634012	-0.0842779	0.143235	0.024667	-0.143845	-0.0703065	0.114261	0.25582	0.292345	0.24367	0.174118	0.0659718	0.145939	0.392691	0.33552	-0.0737715	-0.101319	-0.0396914	0.295242	-0.299762	94.9613	43.9268
TCGA_BH_A0B8_T	0.16613	0.306152	0.220876	-0.0937274	0.450591	0.102607	0.211615	0.262705	0.134438	-0.0677225	0.114862	0.169199	-0.217907	-0.0220459	0.0952961	0.304327	0.258644	0.211605	0.214297	0.115516	0.136645	0.395673	0.346882	0.0249007	0.0340103	0.158535	0.316469	-0.186937	1482.02	584.537
TCGA_BH_A0B9_T	0.415281	0.263503	0.253176	0.31139	0.478594	0.163605	0.108206	0.262143	0.131795	0.00230424	0.151962	0.17832	-0.012625	0.0597634	0.104098	0.256379	0.287241	0.281499	0.400967	0.100823	0.26383	0.299297	0.311259	0.0357782	-0.155067	-0.0287231	0.31294	-0.338427	-658.878	1675.83
TCGA_BH_A0BA_T	0.227344	0.327572	0.207503	0.0132797	0.499913	0.11441	0.169254	0.264608	0.135939	-0.0747924	0.14333	0.163028	-0.0718449	-0.000975964	0.116041	0.293162	0.301685	0.276602	0.305293	0.105495	0.179368	0.40538	0.342067	0.00811866	-0.0429489	0.222897	0.335696	-0.211989	1183.32	968.438
TCGA_BH_A0BC_T	0.186675	0.309875	0.221538	-0.0229956	0.501554	0.119769	0.164774	0.26104	0.146003	-0.07101	0.119189	0.12529	-0.162928	-0.0361251	0.0907373	0.314234	0.30819	0.257375	0.300943	0.0963027	0.173505	0.413849	0.33441	0.0273322	-0.0262526	0.209702	0.301356	-0.215127	992.619	713.581
TCGA_BH_A0BD_T	0.259383	0.331755	0.215461	0.224608	0.471151	0.154723	0.128176	0.268195	0.120975	-0.111344	0.162791	0.181386	-0.165772	0.0310024	0.13018	0.277076	0.247984	0.29393	0.334085	0.124232	0.181367	0.367893	0.360454	0.00188469	-0.102632	0.100977	0.326132	-0.213052	752.972	1084.91
TCGA_BH_A0BF_T	0.445184	0.417331	0.29345	0.257923	0.494362	0.16893	0.20579	0.286101	0.189363	-0.0534243	0.119735	0.325813	0.013048	0.15851	0.123465	0.334583	0.312192	0.340034	0.518836	0.133814	0.225319	0.343914	0.368767	0.113992	-0.0501648	0.127986	0.322356	-0.230772	1747.52	2328.6
TCGA_BH_A0BG_T	0.365158	0.287864	0.286055	0.247415	0.551298	0.142085	0.137152	0.231848	0.16457	-0.0707591	0.207158	0.21635	0.00386414	0.121359	0.0647176	0.288163	0.260921	0.241057	0.369403	0.12084	0.229165	0.368682	0.342778	0.034018	-0.106738	0.00350419	0.333253	-0.302292	129.443	1559.37
TCGA_BH_A0BJ_T	0.149021	0.343834	0.185653	-0.0484716	0.472173	0.123065	0.114727	0.20715	0.111899	-0.0606566	0.128706	0.0664393	-0.162874	-0.0475804	0.122468	0.299254	0.301664	0.25768	0.21709	0.0669946	0.152693	0.394605	0.319627	-0.043812	-0.0597272	0.118129	0.288635	-0.263479	654.185	179.284
TCGA_BH_A0BL_T	0.321761	0.337424	0.248278	0.288462	0.494601	0.1741	0.178818	0.314189	0.183886	-0.0201614	0.143026	0.327886	-0.0746101	0.0918124	0.136014	0.288647	0.281187	0.269442	0.413765	0.124133	0.190135	0.35742	0.367559	0.0692135	-0.120778	0.0457438	0.326753	-0.249227	1477.57	1714.54
TCGA_BH_A0BM_T	0.200577	0.258858	0.175705	-0.0284934	0.476226	0.055155	0.090131	0.201806	0.0843104	-0.081313	0.118528	0.0155576	-0.186171	-0.0786308	0.105473	0.265285	0.302372	0.289026	0.237521	0.0659979	0.14788	0.393677	0.363488	-0.0444253	-0.0925943	-0.0122911	0.290498	-0.272144	-243.827	168.722
TCGA_BH_A0BO_T	0.113	0.404908	0.192629	0.0687909	0.520245	0.131	0.171031	0.224829	0.171274	-0.00700104	0.0970131	0.196351	-0.161827	-0.0227166	0.104438	0.358463	0.306041	0.349543	0.360904	0.114294	0.241038	0.417971	0.377941	0.0874455	0.0910125	0.190135	0.329885	0.083528	1333.34	1151.69
TCGA_BH_A0BP_T	0.136854	0.338917	0.143812	-0.0376458	0.481412	0.0784201	0.116375	0.223711	0.105505	-0.0710426	0.0793455	0.136802	-0.265868	-0.0841509	0.0753286	0.290432	0.296508	0.355481	0.255836	0.0864881	0.144427	0.346181	0.287921	-0.0228371	-0.121378	0.0300439	0.340812	-0.197938	1157.42	332.013
TCGA_BH_A0BQ_T	0.185698	0.311881	0.22622	0.0368148	0.473118	0.105488	0.113343	0.209759	0.113058	-0.0496236	0.175487	0.067716	-0.100693	-0.0257045	0.128713	0.291242	0.291185	0.266339	0.195821	0.0902814	0.167265	0.407924	0.325192	-0.04373	-0.0635821	0.0967781	0.315411	-0.245645	717.712	465.565
TCGA_BH_A0BR_T	0.214034	0.366506	0.188881	0.0786317	0.517893	0.11794	0.18317	0.335776	0.152829	-0.00544089	0.0966434	0.275969	-0.231593	-0.030711	0.0512556	0.325702	0.298675	0.365087	0.373305	0.119485	0.213419	0.340537	0.304449	0.0540751	-0.129726	0.0508361	0.361356	-0.18881	1377.08	1087.12
TCGA_BH_A0BS_T	0.213103	0.263852	0.155767	-0.0147376	0.47313	0.0776011	0.102873	0.2071	0.0925133	-0.0723046	0.129702	0.0328682	-0.0961836	-0.0527728	0.0548786	0.25698	0.305067	0.310083	0.223002	0.0576364	0.148658	0.385155	0.314129	-0.0419636	-0.0827063	-0.0458991	0.309445	-0.284549	-50.8642	396.57
TCGA_BH_A0BT_T	0.141629	0.281323	0.131607	-0.0503142	0.441537	0.0829355	0.0604256	0.184293	0.0662248	-0.0769154	0.0984734	0.0290419	-0.187174	-0.104791	0.0721387	0.272281	0.305543	0.314955	0.166437	0.0474311	0.158356	0.398031	0.323932	-0.0611133	-0.0710974	0.016101	0.295029	-0.249984	-79.6197	-130.654
TCGA_BH_A0BV_T	0.0826008	0.349822	0.140986	-0.0833642	0.463087	0.088102	0.0939775	0.229134	0.0809021	-0.0600891	0.139828	0.0507286	-0.20896	-0.137491	0.0768176	0.272332	0.298794	0.251359	0.134044	0.0765525	0.0986318	0.397358	0.321294	-0.0550385	-0.0578239	0.0543229	0.288772	-0.26056	763.424	-330.819
TCGA_BH_A0BW_T	0.465018	0.290427	0.341002	0.282363	0.555579	0.185819	0.20766	0.272909	0.218226	-0.0736567	0.187062	0.30684	0.342135	0.368001	0.14843	0.346872	0.296009	0.282234	0.456076	0.14199	0.278488	0.421291	0.333761	0.0596068	0.0460286	0.160402	0.351508	-0.237625	929.489	2655.48
TCGA_BH_A0BZ_T	0.201738	0.375015	0.225126	-0.0163243	0.469663	0.115965	0.22606	0.278874	0.165895	-0.0372609	0.131867	0.197296	-0.211779	-0.0221582	0.0978308	0.326935	0.300818	0.249021	0.284878	0.130351	0.19204	0.417198	0.365498	0.0581201	0.0193086	0.174225	0.320234	-0.170354	1514.39	923.298
TCGA_BH_A0C0_T	0.136046	0.277042	0.157248	-0.110805	0.479176	0.0785461	0.102722	0.169957	0.0771547	-0.0910229	0.0924762	0.0411296	-0.131454	-0.0683208	0.074759	0.281065	0.295071	0.285741	0.168949	0.0454888	0.102559	0.39196	0.333726	-0.0555458	-0.12581	0.00484341	0.285704	-0.279014	182.318	-0.454829
TCGA_BH_A0C1_T	0.288527	0.344864	0.170757	0.168041	0.470269	0.127778	0.105739	0.192967	0.11029	-0.0757471	0.144831	0.104663	-0.148228	-0.00148098	0.156815	0.269973	0.281674	0.290206	0.287728	0.0929562	0.163397	0.321505	0.30352	0.00153266	-0.10137	0.0371356	0.312306	-0.23493	723.962	822.813
TCGA_BH_A0C3_T	0.204722	0.32161	0.166623	-0.0763326	0.482891	0.103923	0.101816	0.195831	0.0848154	-0.070288	0.103899	0.0563322	-0.0871459	-0.023829	0.113963	0.291266	0.29163	0.246678	0.225815	0.0528413	0.139789	0.416204	0.346719	-0.0300459	-0.159468	0.0391692	0.296094	-0.30725	418.744	406.313
TCGA_BH_A0C7_T	0.18699	0.329803	0.144889	0.197196	0.443836	0.158325	0.0458753	0.185952	0.120644	-0.0777032	0.128904	0.039883	-0.265288	-0.0298505	0.175187	0.286705	0.278234	0.306371	0.248549	0.000992475	0.164303	0.300784	0.299202	-0.0429994	-0.0153213	0.0196787	0.317968	-0.168133	176.18	342.551
TCGA_BH_A0DD_T	0.189013	0.343781	0.226704	-0.0639773	0.467837	0.135072	0.241471	0.306405	0.169542	-0.0441833	0.111102	0.216624	-0.248218	0.00370945	0.104726	0.299117	0.266037	0.250972	0.231189	0.147025	0.146376	0.397063	0.319283	0.095824	0.00783734	0.175085	0.329654	-0.158193	1660.35	925.727
TCGA_BH_A0DE_T	0.219428	0.346606	0.215228	0.10974	0.48422	0.104407	0.142866	0.241819	0.144025	-0.0421553	0.104369	0.200342	-0.219321	0.00443191	0.0831851	0.3007	0.29477	0.277769	0.322398	0.112934	0.156476	0.380763	0.318788	0.0514944	-0.00739105	0.0386764	0.335983	-0.224929	1121.57	1000.37
TCGA_BH_A0DG_T	0.178626	0.302633	0.208253	-0.0417405	0.463617	0.11998	0.100562	0.220588	0.0928914	-0.11028	0.158018	0.0861961	-0.15444	-0.013469	0.164746	0.298684	0.285087	0.228016	0.19429	0.0709578	0.137525	0.39299	0.323575	-0.0420786	-0.0437688	0.0455718	0.293577	-0.304372	392.815	374.724
TCGA_BH_A0DH_T	0.281223	0.311276	0.182548	-0.0870949	0.486012	0.108618	0.163657	0.253944	0.119099	-0.0679475	0.0869407	0.138325	-0.153312	-0.0608489	0.0621337	0.280401	0.331691	0.299913	0.28166	0.106763	0.129151	0.413212	0.344592	0.0246601	-0.0999569	0.111292	0.305291	-0.223338	923.917	784.842
TCGA_BH_A0DI_T	0.261495	0.381505	0.241791	0.0647855	0.483307	0.159178	0.166982	0.284799	0.156482	-0.0772897	0.143545	0.247196	-0.126446	0.022412	0.105856	0.331485	0.287195	0.342554	0.321202	0.108495	0.178158	0.339021	0.326208	0.0688019	-0.0257487	0.0829522	0.314529	-0.257072	1524.01	1092.67
TCGA_BH_A0DK_T	0.119223	0.28127	0.113927	-0.0322811	0.472661	0.0796063	0.0921597	0.229337	0.0480122	-0.0451461	0.115093	0.0510123	-0.228651	-0.0967441	0.0551335	0.263327	0.291657	0.267159	0.145145	0.0361121	0.119849	0.372182	0.368723	-0.0895183	-0.0668307	0.0618239	0.302063	-0.236986	35.2727	-253.074
TCGA_BH_A0DL_T	0.247226	0.338703	0.245676	0.00162762	0.503699	0.136631	0.199878	0.268312	0.150063	-0.0614372	0.151949	0.192425	-0.114436	0.0148153	0.092488	0.32324	0.302151	0.254221	0.329696	0.110099	0.198391	0.422556	0.329205	0.0484104	-0.0911248	0.0665236	0.324388	-0.245143	1230.83	1205.36
TCGA_BH_A0DO_T	0.201326	0.283253	0.17687	-0.0430255	0.479903	0.0984391	0.100418	0.209754	0.111082	-0.0629305	0.120434	0.0382882	-0.0943083	-0.0565377	0.0539172	0.279903	0.285633	0.257421	0.206139	0.0662926	0.15118	0.402796	0.324519	-0.056911	-0.0736239	0.0450879	0.291018	-0.304552	335.548	319.848
TCGA_BH_A0DP_T	0.160638	0.32846	0.142587	-0.0723849	0.45946	0.10161	0.068695	0.181519	0.0660594	-0.112741	0.102828	0.0623512	-0.173184	-0.102735	0.0806394	0.2787	0.310831	0.270377	0.198397	0.0528259	0.125462	0.381748	0.314411	-0.0530216	-0.061672	0.0430631	0.301702	-0.237229	370.017	98.5915
TCGA_BH_A0DQ_T	0.15532	0.305569	0.146298	-0.0677894	0.4689	0.0920877	0.0842733	0.188738	0.0868633	-0.0906892	0.101114	0.0618816	-0.135533	-0.057333	0.105522	0.293619	0.290968	0.251352	0.198728	0.0619267	0.116101	0.397232	0.327093	-0.0553716	-0.148765	0.0400331	0.294362	-0.258175	561.861	161.128
TCGA_BH_A0DS_T	0.263624	0.352838	0.177377	0.0448819	0.50015	0.110441	0.134443	0.261057	0.124088	-0.042245	0.106122	0.229004	-0.18201	0.0227275	0.0737922	0.261267	0.269585	0.348218	0.33953	0.102805	0.163706	0.355927	0.34226	0.0539358	-0.0999231	0.00921101	0.315853	-0.234671	824.784	1065.49
TCGA_BH_A0DT_T	0.099899	0.317788	0.14138	-0.0513906	0.459419	0.0837613	0.0993832	0.192497	0.0632613	-0.0767029	0.138023	0.0174085	-0.198241	-0.118792	0.0805822	0.27502	0.280942	0.272475	0.123965	0.0597463	0.122382	0.400392	0.328844	-0.0807483	-0.0594084	-0.00977751	0.27834	-0.240781	324.971	-356.265
TCGA_BH_A0DV_T	0.119205	0.262582	0.142019	-0.0307666	0.47465	0.0889616	0.0961697	0.200921	0.0778696	-0.079365	0.131401	0.0257351	-0.176275	-0.119295	0.0469801	0.284922	0.282374	0.294478	0.144733	0.0554736	0.113637	0.38784	0.306517	-0.0744765	-0.0519706	-0.0122168	0.292219	-0.217546	75.2504	-191.452
TCGA_BH_A0DX_T	0.199832	0.400914	0.197448	0.107023	0.555721	0.12501	0.169324	0.315683	0.122255	-0.0419911	0.125588	0.208125	-0.214222	-0.0320592	0.0802251	0.285557	0.312513	0.357716	0.359841	0.118638	0.19786	0.371523	0.313212	0.11212	-0.0311865	0.103521	0.342671	-0.198	1302.85	1192.49
TCGA_BH_A0DZ_T	0.20719	0.300556	0.16785	-0.0333133	0.476925	0.0705294	0.0892072	0.212162	0.0801123	-0.0285551	0.118806	0.0430212	-0.148405	-0.0830363	0.0882672	0.251225	0.316888	0.340418	0.252014	0.0580758	0.129566	0.376584	0.30252	-0.0263033	-0.114519	0.0023179	0.317833	-0.241937	108.606	318.622
TCGA_BH_A0E0_T	0.190634	0.270341	0.125409	-0.0707813	0.472188	0.0632186	0.0741426	0.223284	0.062682	-0.037358	0.104314	0.0356366	-0.201678	-0.104639	0.10074	0.245993	0.309589	0.312711	0.187026	0.0443547	0.108979	0.367483	0.302316	-0.0427486	-0.081998	0.00555242	0.33831	-0.260369	30.67	-1.92948
TCGA_BH_A0E1_T	0.197048	0.256954	0.161129	-0.0388729	0.46092	0.0798324	0.0621554	0.213807	0.0618634	-0.0997682	0.0958793	-0.0137465	-0.150052	-0.105388	0.0950443	0.229751	0.289063	0.26817	0.205624	0.0562776	0.11835	0.378611	0.314863	-0.0565898	-0.084264	-0.0461165	0.299639	-0.288849	-222.852	-2.49372
TCGA_BH_A0E2_T	0.229322	0.327033	0.126446	0.115578	0.462	0.114987	0.0596979	0.235377	0.0937727	-0.0527301	0.133815	0.101413	-0.27795	-0.0649187	0.129644	0.273642	0.288315	0.314661	0.260085	0.0659567	0.136103	0.318924	0.259156	-0.0159725	-0.0665158	0.0522218	0.327151	-0.136532	725.165	348.771
TCGA_BH_A0E7_T	0.0812462	0.353174	0.072927	-0.0827757	0.414417	0.0935037	0.0190452	0.154729	0.0377084	-0.11175	0.106199	0.0628521	-0.367542	-0.0840194	0.0716642	0.269928	0.258863	0.278563	0.0971948	0.0296806	0.119075	0.351157	0.346826	-0.0652267	-0.150362	-0.0590809	0.279677	-0.23242	46.7599	-480.842
TCGA_BH_A0E9_T	0.231069	0.326746	0.152567	0.0912254	0.463695	0.103238	0.117132	0.162185	0.0885014	-0.0780411	0.104388	0.0624499	-0.154802	0.0271691	0.124083	0.278544	0.326287	0.310491	0.227603	0.05288	0.149588	0.359148	0.296496	-0.0254636	-0.0832554	0.0786767	0.330235	-0.210036	377.289	494.995
TCGA_BH_A0EA_T	0.158846	0.327559	0.1561	-0.0640231	0.469554	0.0902227	0.121331	0.204432	0.102586	-0.0956034	0.10089	0.146836	-0.218729	-0.0411179	0.117017	0.289503	0.301476	0.2963	0.247317	0.0949395	0.20488	0.368601	0.29969	-0.00409488	-0.0581428	0.03874	0.301325	-0.208689	883.644	480.212
TCGA_BH_A0EB_T	0.263357	0.378178	0.208309	0.0850816	0.533522	0.142957	0.142279	0.213338	0.135619	-0.0302871	0.117675	0.219497	-0.168364	0.0731707	0.095307	0.323689	0.301791	0.290135	0.357316	0.0991585	0.231297	0.342144	0.339415	0.0820187	-0.0620249	0.049689	0.349383	-0.252114	1276.12	1496.87
TCGA_BH_A0EE_T	0.286507	0.265722	0.183358	0.257651	0.431225	0.0904509	0.0687886	0.223184	0.0812917	0.0259685	0.210105	0.0344248	-0.174708	-0.00740878	0.00892397	0.204034	0.317167	0.339216	0.269876	0.0305898	0.219103	0.284515	0.275792	-0.0245771	-0.160272	-0.0944864	0.328328	-0.0815095	-1065.97	717.129
TCGA_BH_A0EI_T	0.070811	0.388667	0.076268	-0.0526354	0.43831	0.103628	0.0742805	0.189051	0.0534343	-0.105996	0.116101	0.0929097	-0.301692	-0.103173	0.0312616	0.275503	0.266189	0.369516	0.152528	0.0339944	0.100723	0.374088	0.289467	-0.0220215	-0.151094	-0.0123151	0.291778	-0.178267	848.794	-222.227
TCGA_BH_A0GY_T	0.202002	0.374697	0.130679	0.119196	0.462111	0.122576	0.137158	0.288807	0.0901649	-0.106023	0.0639324	0.187186	-0.187575	0.0027588	0.0760115	0.258543	0.317234	0.311392	0.33413	0.0582108	0.176907	0.348069	0.355507	0.0135409	-0.0688984	0.0508028	0.335449	-0.142209	424.244	680.842
TCGA_BH_A0GZ_T	0.169447	0.321	0.0725445	0.0374139	0.484362	0.0862582	0.0681443	0.201198	0.0661216	-0.0229356	0.138069	0.0578158	-0.308636	-0.101009	0.0262563	0.262867	0.312692	0.306382	0.238758	0.0692374	0.159431	0.318173	0.3059	-0.0100583	-0.150733	-0.0304808	0.340313	-0.165534	667.096	134.711
TCGA_BH_A0H0_T	0.139694	0.292337	0.0845771	0.10397	0.421761	0.108442	0.0652376	0.190998	0.0594304	-0.0417901	0.0919845	0.0638172	-0.278898	-0.0543499	0.0849627	0.219192	0.218907	0.364036	0.139241	0.00470845	0.128877	0.351229	0.274324	-0.0114397	-0.0480737	0.112059	0.280508	-0.283035	-448.063	-205.017
TCGA_BH_A0H3_T	0.208172	0.321879	0.198496	0.0269074	0.475723	0.164376	0.103674	0.169874	0.123144	-0.104103	0.149066	0.124696	-0.182194	-0.00802578	0.124572	0.307744	0.278937	0.26624	0.234702	0.0971047	0.176335	0.366743	0.32569	0.00866089	-0.0546857	0.123503	0.299375	-0.268456	1091.34	722.479
TCGA_BH_A0H5_T	0.15799	0.271696	0.185833	-0.043519	0.455304	0.0840522	0.101579	0.185063	0.0658497	-0.0652969	0.121454	0.0118047	-0.164523	-0.0778354	0.096638	0.261955	0.2849	0.277174	0.185453	0.0373106	0.15079	0.39441	0.321052	-0.0681369	-0.0473088	0.00603006	0.28598	-0.279884	242.217	79.2412
TCGA_BH_A0H6_T	0.131762	0.374503	0.0881333	-0.0748502	0.45545	0.0933662	0.0794475	0.203258	0.0599326	-0.0674506	0.103088	0.0959451	-0.34195	-0.121365	0.0707732	0.257416	0.265166	0.299975	0.199967	0.0862753	0.134941	0.355458	0.326488	-0.0245407	-0.162315	-0.0204475	0.324222	-0.209387	638.118	-167.863
TCGA_BH_A0H7_T	0.186701	0.303404	0.121759	-0.0169888	0.477416	0.0988519	0.0996371	0.241899	0.0774049	-0.0995461	0.0989848	0.0577506	-0.185284	-0.0926054	0.0642648	0.249634	0.324111	0.33274	0.200633	0.0593934	0.107547	0.380279	0.29599	-0.0483664	-0.129142	3.56e-05	0.302264	-0.25634	226.16	109.584
TCGA_BH_A0H9_T	0.187583	0.277944	0.220285	-0.0940993	0.460222	0.095494	0.213364	0.246894	0.13993	-0.0245594	0.0577816	0.141999	-0.185674	-0.049166	0.0588966	0.295376	0.281483	0.281937	0.176782	0.11545	0.150067	0.379148	0.295794	0.0593403	-0.00839249	0.151421	0.340547	-0.129831	1240.96	621.258
TCGA_BH_A0HA_T	0.250001	0.233486	0.17446	0.0114257	0.451379	0.0604067	0.0639999	0.166221	0.0637198	-0.115929	0.109512	-0.0106983	-0.174053	-0.0533513	0.0601496	0.232534	0.282986	0.25055	0.17549	0.0131686	0.0948482	0.393846	0.337007	-0.0859105	-0.0881719	-0.00263524	0.280302	-0.326329	-387.529	71.1572
TCGA_BH_A0HB_T	0.364207	0.341651	0.147821	0.183672	0.493877	0.116489	0.117036	0.294954	0.116652	-0.0586802	0.112529	0.214011	-0.197164	0.03405	0.0522745	0.265719	0.308605	0.31478	0.406323	0.0733538	0.185525	0.309627	0.298028	0.0440664	-0.0936234	0.0624097	0.335866	-0.171801	487.282	1223.93
TCGA_BH_A0HI_T	0.150088	0.328998	0.122339	0.0424123	0.485142	0.0953002	0.102926	0.182029	0.100186	-0.0494898	0.113484	0.137487	-0.268505	-0.0437603	0.0388325	0.287891	0.279741	0.352484	0.212219	0.0564686	0.179422	0.354703	0.341332	0.00704419	-0.0240503	0.0748254	0.324024	-0.186276	710.546	450.43
TCGA_BH_A0HK_T	0.167537	0.336764	0.192799	-0.0333994	0.5022	0.124221	0.147234	0.24875	0.14476	-0.047451	0.104676	0.159946	-0.14254	-0.0487142	0.0505165	0.311734	0.290894	0.283569	0.28368	0.126399	0.147176	0.401606	0.323045	0.00993132	0.0178938	0.143383	0.30924	-0.179237	989.822	655.071
TCGA_BH_A0HL_T	0.092614	0.217806	-0.010557	-0.0670388	0.358044	0.0826075	-0.00797543	0.172596	-0.046241	-0.149992	0.00437452	0.0276735	-0.342838	-0.171178	0.0349437	0.207332	0.214351	0.289943	-0.0157374	-0.0388304	0.0699006	0.319823	0.236765	-0.0426849	-0.116182	-0.120707	0.326729	-0.193738	-1022.25	-1126.28
TCGA_BH_A0HN_T	0.123528	0.284791	0.052398	-0.06323	0.438451	0.0561208	0.0448888	0.133225	-0.00243908	-0.0875748	-0.0181848	0.090168	-0.297104	-0.0623187	0.0534247	0.235019	0.277175	0.369369	0.211087	0.0105058	0.145991	0.306563	0.294742	-0.0282315	-0.0671188	-0.0590935	0.352118	-0.211469	-703.98	5.09406
TCGA_BH_A0HO_T	0.163031	0.331403	0.147369	0.0775869	0.470308	0.118002	0.12418	0.232468	0.0958573	-0.00315366	0.0974146	0.205263	-0.241204	0.0472553	0.105938	0.278195	0.277692	0.313908	0.266459	0.0488689	0.177748	0.349179	0.329613	0.0285608	-0.0566083	-0.0080075	0.331282	-0.14411	507.825	838.585
TCGA_BH_A0HP_T	0.190898	0.318752	0.194297	0.0548689	0.495115	0.118266	0.127194	0.172854	0.110523	-0.0809136	0.153997	0.119911	-0.232674	-0.00668855	0.116304	0.303648	0.27356	0.33786	0.261952	0.068726	0.162872	0.360506	0.300506	-0.00393963	-0.111091	0.0434239	0.310185	-0.263941	766.338	669.531
TCGA_BH_A0HQ_T	0.113327	0.364143	0.106069	-0.0518817	0.472076	0.100487	0.0774582	0.18633	0.0596901	-0.0648545	0.0679775	0.119759	-0.249101	-0.0513235	0.0973174	0.282561	0.29046	0.346418	0.208938	0.0437189	0.167153	0.333909	0.320017	-0.0261592	-0.139736	0.0665886	0.326386	-0.234022	602.639	27.9393
TCGA_BH_A0HU_T	0.207459	0.303906	0.0873353	0.0946438	0.437679	0.0737336	0.0388115	0.2227	0.0345696	-0.0603762	0.0903092	0.0392143	-0.312317	-0.0983357	0.102418	0.223049	0.225945	0.309661	0.208958	0.0399964	0.124815	0.287482	0.277348	-0.0552505	-0.181884	-0.0466683	0.285621	-0.295136	-302.032	-10.7099
TCGA_BH_A0HW_T	0.104628	0.284734	-0.0299861	-0.0308679	0.3664	0.0341516	-0.0409202	0.199062	0.00223974	-0.0884068	0.0821913	0.0451682	-0.353713	-0.162958	0.0791642	0.213248	0.216628	0.350523	0.0769027	-0.00818235	0.120035	0.340104	0.272728	-0.0674323	-0.154786	-0.0625902	0.302454	-0.210195	-1134.98	-996.68
TCGA_BH_A0HX_T	0.189366	0.356478	0.131739	0.0801755	0.456124	0.0901008	0.0656029	0.258814	0.0871871	-0.0558603	0.110491	0.157567	-0.285528	-0.0816318	0.102263	0.263881	0.269828	0.339724	0.313476	0.0557818	0.139523	0.320567	0.292877	-0.0325186	-0.078801	-0.0310341	0.308397	-0.161777	649.133	346.02
TCGA_BH_A0HY_T	0.113508	0.301614	0.0549712	0.0821568	0.469304	0.080834	0.0490173	0.253696	0.0695713	-0.0530284	0.127125	0.0568567	-0.299377	-0.138494	0.0669928	0.251376	0.24729	0.345939	0.13541	0.0287951	0.133763	0.304431	0.275052	-0.0625647	-0.147027	-0.0890799	0.301559	-0.274621	313.923	-321.131
TCGA_BH_A0RX_T	0.459813	0.309601	0.274756	0.278789	0.51256	0.169247	0.199957	0.36585	0.198323	-0.0549225	0.205003	0.302765	0.0860913	0.122262	0.0997556	0.300166	0.322988	0.292713	0.472552	0.144363	0.224322	0.362389	0.33772	0.0962578	-0.0923851	0.135083	0.357198	-0.22855	1234.63	2185.04
TCGA_BH_A0W3_T	0.112063	0.29712	0.0927908	0.0853363	0.445039	0.0759757	0.0388314	0.148581	0.0510749	-0.113045	0.132093	0.0542486	-0.290513	0.00223277	0.0454664	0.258091	0.242252	0.280169	0.187733	0.0356657	0.166536	0.335797	0.298433	-0.00141877	-0.079537	-0.0019321	0.287062	-0.198001	-405.385	66.398
TCGA_BH_A0W4_T	0.0874611	0.345122	0.0765383	-0.00802884	0.4368	0.0775567	0.0521772	0.188961	0.0652498	-0.0968812	0.139855	0.096065	-0.289998	-0.124611	0.108889	0.277481	0.276314	0.300387	0.120204	0.0431096	0.124456	0.338237	0.323455	-0.0526143	-0.0899683	0.000928804	0.290499	-0.260937	521.524	-280.362
TCGA_BH_A0W5_T	0.39493	0.373652	0.232253	0.186734	0.522084	0.145095	0.154463	0.199291	0.164669	-0.083657	0.0837469	0.203266	0.22622	0.270938	0.118061	0.305141	0.302194	0.341245	0.361702	0.107339	0.214572	0.377203	0.332962	0.0231788	-0.107818	0.0212756	0.34097	-0.281651	964.63	2048.78
TCGA_BH_A0W7_T	0.370453	0.383711	0.218166	0.196928	0.487178	0.130885	0.152845	0.232777	0.151489	-0.0344286	0.118573	0.215949	-0.0353387	0.0858045	0.0945852	0.291753	0.303206	0.343947	0.404712	0.115386	0.213514	0.332607	0.310251	0.0435362	-0.106547	0.0628589	0.323013	-0.190601	1175.87	1727.32
TCGA_BH_A0WA_T	0.191821	0.269606	0.167007	0.144889	0.501398	0.125198	0.125577	0.259114	0.0950941	-0.0784382	0.182439	0.164025	-0.193459	-0.0484861	0.0640497	0.233431	0.259274	0.271861	0.254975	0.101839	0.205935	0.364808	0.283302	-0.0385394	-0.19303	-0.0024536	0.29313	-0.310574	194.477	343.672
TCGA_BH_A18F_T	0.244109	0.333953	0.174814	0.191798	0.469869	0.126294	0.107669	0.215719	0.114276	-0.0514548	0.169572	0.145763	-0.128569	0.000306588	0.149798	0.279743	0.280874	0.326098	0.270623	0.086429	0.162569	0.346087	0.303487	-0.00822436	-0.0680073	0.0607849	0.313065	-0.238977	968.065	823.914
TCGA_BH_A18G_T	0.226332	0.330543	0.198364	0.10069	0.451256	0.126272	0.0835893	0.243167	0.111433	-0.0801477	0.162628	0.0937348	-0.271633	-0.0370574	0.0992562	0.251118	0.319378	0.316784	0.337229	0.0660178	0.15212	0.355756	0.313071	0.065466	-0.110052	-0.0328425	0.332585	-0.235691	174.182	464.243
TCGA_BH_A18H_T	0.415623	0.357305	0.252339	0.212651	0.519698	0.103551	0.147894	0.254037	0.168776	-0.0152623	0.119665	0.180612	-0.0122892	0.108269	0.0662109	0.310879	0.262041	0.363276	0.415728	0.0819716	0.188787	0.350123	0.303019	0.025555	0.0105432	0.0407572	0.341131	-0.163228	546.095	1809.61
TCGA_BH_A18I_T	0.247966	0.37259	0.203087	0.129421	0.503808	0.137151	0.142085	0.242366	0.140914	-0.0545909	0.158193	0.220368	-0.148197	0.0539343	0.0655365	0.330104	0.298347	0.330806	0.338794	0.101335	0.20169	0.354509	0.350489	0.0449034	-0.0934157	0.0202603	0.307543	-0.261814	1383.07	1229.29
TCGA_BH_A18J_T	0.157636	0.328052	0.193225	-0.0529525	0.479924	0.090993	0.180331	0.234227	0.131226	-0.0658766	0.111665	0.12896	-0.206099	-0.0523612	0.0926445	0.293074	0.269357	0.261915	0.258235	0.109244	0.161852	0.411134	0.331953	-0.000882259	-0.00253671	0.105527	0.291273	-0.20786	710.506	427.514
TCGA_BH_A18K_T	0.109892	0.265602	0.145935	-0.141938	0.448659	0.0835819	0.122988	0.176624	0.0607002	-0.0793466	0.145399	0.0426988	-0.192004	-0.107276	0.10085	0.280633	0.285169	0.249351	0.0801888	0.0361765	0.116119	0.387229	0.322586	-0.074922	-0.0888252	0.0654006	0.329954	-0.282423	450.177	-238.12
TCGA_BH_A18L_T	0.153874	0.345143	0.195155	-0.0732136	0.484943	0.101503	0.193228	0.272745	0.144118	-0.0182198	0.130829	0.168235	-0.195654	-0.0428641	0.0529143	0.310833	0.295549	0.245	0.21389	0.122858	0.150097	0.424583	0.332666	0.022189	0.00418996	0.170792	0.303042	-0.229894	1274.39	528.375
TCGA_BH_A18M_T	0.169988	0.352903	0.192303	-0.00539813	0.465413	0.13204	0.18766	0.237779	0.14635	-0.0388071	0.14181	0.153993	-0.196679	-0.0347286	0.0747849	0.315897	0.294677	0.247043	0.270949	0.119756	0.138968	0.417315	0.342072	0.0239726	0.0408098	0.212242	0.316301	-0.122357	1346.9	742.038
TCGA_BH_A18N_T	0.145906	0.336369	0.195198	-0.102426	0.461045	0.119976	0.18169	0.23779	0.108255	-0.049975	0.123866	0.158711	-0.179821	-0.035336	0.0760243	0.308532	0.283925	0.252133	0.221952	0.0941816	0.134234	0.415408	0.354894	0.00870399	-0.0125398	0.180149	0.3008	-0.201443	1110.41	440.584
TCGA_BH_A18P_T	0.136561	0.269459	0.155969	-0.0883276	0.436848	0.0869783	0.151863	0.197859	0.0879373	-0.0445158	0.142969	0.0262194	-0.224896	-0.0851919	0.0651868	0.287754	0.288763	0.246722	0.093221	0.0626334	0.118814	0.398232	0.344421	-0.0570926	0.00135102	0.167061	0.288957	-0.248537	685.905	-120.411
TCGA_BH_A18Q_T	0.15755	0.300311	0.169373	-0.0365093	0.46192	0.114601	0.143259	0.17126	0.123986	-0.0748732	0.173654	0.0479211	-0.0974632	-0.0270034	0.0653681	0.304909	0.295793	0.276266	0.156693	0.0559031	0.136383	0.412429	0.321202	-0.0771022	-0.0427226	0.0877959	0.295789	-0.256301	621.234	212.926
TCGA_BH_A18R_T	0.161183	0.291016	0.182466	-0.100077	0.481435	0.119476	0.143967	0.185198	0.116709	-0.0909829	0.129741	0.0611385	-0.128001	-0.0536432	0.105523	0.300951	0.295927	0.242479	0.131779	0.0606537	0.116444	0.410892	0.325225	-0.0493836	-0.0471612	0.230034	0.288081	-0.282068	799.629	222.178
TCGA_BH_A18S_T	0.226546	0.319986	0.236246	0.0207019	0.490163	0.118772	0.212093	0.29264	0.163678	-0.0175102	0.156738	0.189584	-0.136697	0.0143956	0.0391182	0.316097	0.306218	0.280172	0.355875	0.118426	0.211457	0.421488	0.365737	0.0643738	0.044938	0.148898	0.322086	-0.162587	898.392	1238.29
TCGA_BH_A18T_T	0.223724	0.260268	0.135806	0.240654	0.424325	0.0940317	0.0730896	0.269347	0.0964269	-0.0315313	0.158357	0.184383	-0.213399	-0.0588664	0.105209	0.218553	0.257451	0.287335	0.284513	0.0982576	0.207832	0.269403	0.283647	-0.00961095	-0.183048	-0.048756	0.3024	-0.250809	-335.005	304.309
TCGA_BH_A18U_T	0.166282	0.312514	0.198953	0.00749356	0.488282	0.11844	0.162232	0.217536	0.123836	-0.0551692	0.153298	0.100551	-0.18057	-0.0425413	0.0821706	0.290834	0.282445	0.249618	0.250735	0.0968155	0.145207	0.411069	0.32563	-0.0413934	0.00862039	0.137494	0.301303	-0.232294	765.18	494.468
TCGA_BH_A18V_T	0.217594	0.325141	0.183066	-0.072731	0.49043	0.110026	0.155165	0.258652	0.119273	-0.0451159	0.0905633	0.110218	-0.104303	-0.0450823	0.0451638	0.268157	0.322936	0.276731	0.294324	0.0901293	0.100264	0.394248	0.327522	0.0356062	-0.0146325	0.152909	0.333756	-0.236221	706.491	690.771
TCGA_BH_A1EN_T	0.247779	0.313585	0.234704	-0.0770171	0.485201	0.126626	0.20802	0.275908	0.145382	-0.0801279	0.122515	0.157115	-0.123927	-0.00509657	0.0549146	0.329003	0.303866	0.245169	0.257571	0.128508	0.160894	0.410746	0.34094	0.0423236	-0.0807214	0.103553	0.324858	-0.184119	1355.38	938.421
TCGA_BH_A1EO_T	0.266079	0.402023	0.272228	0.0253132	0.511631	0.172957	0.28675	0.37406	0.205026	-0.049193	0.108743	0.296735	-0.163177	0.0583252	0.124147	0.31606	0.296399	0.271865	0.421036	0.212321	0.200208	0.389503	0.357683	0.210429	0.0649771	0.317701	0.366347	0.0126767	2036.86	1818.71
TCGA_BH_A1ES_T	0.108418	0.339175	0.0473044	0.0210903	0.439473	0.102789	0.0327475	0.174841	0.0164972	-0.0743768	0.147079	0.0582205	-0.319371	-0.136671	0.0832431	0.282252	0.253793	0.32733	0.0913606	0.00731792	0.0990014	0.320028	0.27614	-0.0824286	-0.15919	-0.108138	0.29252	-0.227388	415.035	-617.364
TCGA_BH_A1ET_T	0.154682	0.317698	0.217676	-0.0715776	0.468379	0.122732	0.164054	0.228595	0.133414	-0.0824959	0.132071	0.110814	-0.157197	-0.0165252	0.0900424	0.315124	0.276831	0.240927	0.172093	0.0891422	0.141427	0.403547	0.323706	0.0104018	-0.00988091	0.126587	0.293063	-0.210467	1027.45	446.198
TCGA_BH_A1EU_T	0.130066	0.338138	0.189132	-0.0694488	0.469291	0.14543	0.149595	0.224238	0.109711	-0.083075	0.141257	0.113621	-0.159582	-0.049835	0.0799726	0.32649	0.28973	0.238094	0.221379	0.080127	0.174675	0.414878	0.326316	-0.016954	-0.0561549	0.110981	0.281608	-0.216652	921.188	297.698
TCGA_BH_A1EV_T	0.17871	0.320925	0.211373	0.118722	0.463157	0.163615	0.191053	0.257737	0.141497	-0.0706134	0.204446	0.153069	-0.182651	0.0273005	0.135005	0.306386	0.295535	0.203938	0.240456	0.0962029	0.183879	0.394271	0.339063	0.0203888	0.0220334	0.228995	0.277686	-0.183376	1216.43	743.461
TCGA_BH_A1EW_T	0.197287	0.359995	0.15227	0.0425501	0.458222	0.122853	0.111656	0.227686	0.110329	-0.108528	0.171716	0.0959153	-0.170215	-0.000619723	0.110418	0.290999	0.29026	0.275914	0.172748	0.0760284	0.107094	0.375466	0.302983	-0.0563876	-0.0200588	0.162108	0.276349	-0.215304	554.766	252.065
TCGA_BH_A1EX_T	0.201633	0.353232	0.192371	0.0952712	0.517237	0.137391	0.135715	0.244604	0.106487	-0.0316631	0.137016	0.186421	-0.212916	0.0391601	0.101206	0.312684	0.289022	0.270004	0.373584	0.0997395	0.214175	0.349244	0.351283	0.0393071	-0.0804798	0.0506256	0.321754	-0.094313	1071.73	873.525
TCGA_BH_A1EY_T	0.277147	0.346104	0.197873	0.138766	0.52835	0.123214	0.18498	0.229856	0.157035	-0.00405186	0.0896664	0.220849	-0.196169	0.0510009	0.0262712	0.27309	0.268493	0.319395	0.399646	0.0633805	0.233354	0.338001	0.350831	0.0191523	-0.0638165	0.0845783	0.335795	-0.152792	1311.75	1499.29
TCGA_BH_A1F0_T	0.203962	0.304821	0.224308	-0.0542509	0.476562	0.135782	0.173367	0.225151	0.137182	-0.0770615	0.148636	0.0854984	-0.097587	-0.00540033	0.0602541	0.320353	0.292704	0.239074	0.205227	0.0804977	0.160148	0.415028	0.322587	0.00240187	0.0112811	0.168701	0.288459	-0.220893	923.363	523.396
TCGA_BH_A1F2_T	0.144666	0.304985	0.187847	-0.0554521	0.459864	0.10597	0.181043	0.224705	0.127087	-0.0207424	0.159687	0.0829997	-0.172326	-0.0493775	0.0956723	0.299281	0.276141	0.229218	0.174214	0.099565	0.157047	0.419883	0.346837	0.0105732	0.0292488	0.214306	0.301367	-0.173578	1034.25	387.836
TCGA_BH_A1F5_T	0.0898619	0.368764	0.0873993	0.0205127	0.40098	0.0935254	0.0198651	0.175737	0.0551124	-0.100853	0.104973	0.0731402	-0.301735	-0.02162	0.12944	0.22571	0.257459	0.252432	0.120206	0.0275688	0.119863	0.319728	0.329372	-0.0486936	-0.0965813	0.0180853	0.269058	-0.212494	114.315	-253.031
TCGA_BH_A1F6_T	0.124517	0.365601	0.226492	-0.0603687	0.468588	0.163993	0.232685	0.310448	0.168053	-0.0721903	0.193064	0.239605	-0.221769	-0.0139852	0.107128	0.329157	0.304371	0.209841	0.267426	0.173064	0.17209	0.41544	0.368299	0.0792266	0.0376696	0.23155	0.2927	-0.129944	1720.63	875.277
TCGA_BH_A1F8_T	0.198795	0.339802	0.198191	-0.00871072	0.473053	0.135513	0.164232	0.246165	0.120991	-0.0828645	0.159854	0.130942	-0.181758	-0.0617159	0.0596895	0.302629	0.299041	0.243518	0.216376	0.126603	0.155531	0.409947	0.324483	0.0270809	-0.0462791	0.109337	0.28739	-0.207381	1129.43	529.703
TCGA_BH_A1FC_T	0.274116	0.346761	0.223628	-0.0156563	0.481697	0.124559	0.195734	0.270495	0.176269	-0.0806476	0.121875	0.168663	-0.127589	0.0101927	0.0705561	0.340002	0.325097	0.278194	0.305645	0.114461	0.177717	0.408707	0.342518	0.0437069	-0.00710852	0.140753	0.313535	-0.181279	1197.31	1153.99
TCGA_BH_A1FD_T	0.161067	0.320726	0.204058	-0.027145	0.448007	0.134255	0.192144	0.239327	0.125559	-0.0679032	0.171458	0.121725	-0.177102	-0.0109832	0.110213	0.321722	0.317136	0.233222	0.219197	0.084406	0.156869	0.402315	0.345173	0.023805	0.0220212	0.212251	0.288047	-0.183426	945.231	586.755
TCGA_BH_A1FE_T	0.21496	0.308535	0.20881	0.0462463	0.441684	0.125883	0.120807	0.205371	0.114685	-0.0794499	0.19845	0.044358	-0.106987	0.00378789	0.104108	0.267621	0.284278	0.196343	0.195536	0.0744347	0.147041	0.380576	0.34403	-0.0422999	-0.000625848	0.104716	0.276089	-0.283736	306.287	515.991
TCGA_BH_A1FG_T	0.172775	0.306214	0.163137	0.0267217	0.448562	0.132013	0.131675	0.234287	0.131295	-0.0451365	0.170706	0.0585758	-0.183133	-0.0196883	0.0854372	0.279412	0.313703	0.188961	0.186533	0.101744	0.149762	0.358129	0.357471	0.0204409	0.0218465	0.205556	0.265486	-0.208064	784.201	536.574
TCGA_BH_A1FH_T	0.214441	0.360534	0.23795	0.0218629	0.502311	0.158354	0.213665	0.296645	0.180299	-0.0333252	0.154803	0.223004	-0.188534	0.00169991	0.0909724	0.326887	0.302465	0.234387	0.348041	0.135603	0.199366	0.412086	0.36403	0.0751252	0.0337794	0.242554	0.328314	-0.0606439	1350.04	1257.75
TCGA_BH_A1FJ_T	0.139918	0.354705	0.21827	0.0257265	0.454608	0.174949	0.187031	0.288509	0.155607	-0.046979	0.190263	0.178616	-0.122236	0.0476076	0.108264	0.317422	0.298393	0.193186	0.232206	0.123407	0.164606	0.400041	0.337035	0.0354281	0.0765869	0.152633	0.281086	-0.172187	1378.29	741.132
TCGA_BH_A1FL_T	0.14741	0.319673	0.106687	0.04222	0.455212	0.0862732	0.0450427	0.18911	0.0570198	-0.123275	0.0903813	0.0517708	-0.171946	-0.0170567	0.0945372	0.244802	0.220756	0.293826	0.153662	0.042703	0.138167	0.321158	0.276934	-0.034951	-0.1077	0.0537261	0.273895	-0.314744	154.209	-138.939
TCGA_BH_A1FM_T	0.165878	0.312671	0.178102	-0.0655305	0.475189	0.128016	0.157833	0.220413	0.118126	-0.0685814	0.178289	0.0814126	-0.163649	-0.0429451	0.0784822	0.310599	0.283581	0.260802	0.139443	0.0852869	0.151152	0.415649	0.328694	-0.0336404	-0.0254264	0.132435	0.287558	-0.222925	866.695	310.535
TCGA_BH_A1FN_T	0.306446	0.344965	0.282808	0.0860529	0.500989	0.202955	0.219688	0.310907	0.179832	-0.0786159	0.179233	0.213035	0.0101168	0.107113	0.126917	0.344053	0.307793	0.240362	0.374114	0.143897	0.222894	0.402839	0.35113	0.127741	-0.0157788	0.267635	0.313283	-0.20734	1485.75	1700.3
TCGA_BH_A1FR_T	0.219315	0.389388	0.23251	-0.00141749	0.526449	0.144183	0.221746	0.314555	0.140175	-0.0615486	0.136232	0.210853	-0.125007	0.0168747	0.0844277	0.327828	0.293834	0.291272	0.354129	0.127843	0.178086	0.419289	0.392316	0.10767	-0.0330553	0.155949	0.329548	-0.22617	1470.83	1367.81
TCGA_BH_A1FU_T	0.190091	0.316678	0.181302	-0.0763461	0.470836	0.108498	0.12557	0.201529	0.0937838	-0.0638206	0.115337	0.0706432	-0.168336	-0.0437984	0.0756544	0.307414	0.294359	0.255717	0.174542	0.0858968	0.123535	0.414538	0.332653	-0.0340076	-0.0742479	0.141669	0.287518	-0.251067	897.177	309.996
TCGA_BH_A201_T	0.106603	0.351553	0.128202	0.028549	0.48802	0.0987308	0.0813146	0.239871	0.0952611	-0.0468169	0.149534	0.158721	-0.276893	-0.123187	0.0372356	0.263755	0.269036	0.328639	0.209195	0.0725029	0.137506	0.381761	0.348411	-0.0387369	-0.0608796	-0.0174714	0.275334	-0.227449	877.19	-13.5616
TCGA_BH_A202_T	0.300375	0.372556	0.204162	0.2393	0.43607	0.135018	0.122379	0.273398	0.0952516	-0.00946629	0.187636	0.235174	-0.215707	-0.00111536	0.133864	0.275018	0.234805	0.259386	0.357537	0.0704084	0.212907	0.346619	0.35299	0.00167998	-0.148242	0.0295861	0.310129	-0.303492	522.631	1024.54
TCGA_BH_A203_T	0.14793	0.272057	0.176535	-0.0559689	0.456805	0.100672	0.151498	0.205759	0.0990171	-0.101268	0.16473	0.0532142	-0.178544	-0.0554927	0.117451	0.285965	0.28836	0.225485	0.158072	0.0749893	0.137792	0.4059	0.352008	-0.0358417	-0.0587901	0.0590628	0.281158	-0.249525	623.297	134.397
TCGA_BH_A204_T	0.1425	0.322123	0.209613	-0.0942742	0.447496	0.137745	0.211014	0.255232	0.153898	-0.0353534	0.138958	0.15595	-0.206347	-0.0443485	0.0764862	0.306241	0.276805	0.237755	0.165803	0.144391	0.150532	0.410042	0.339811	0.0467611	0.0389025	0.201116	0.297675	-0.178927	1556.35	491.421
TCGA_BH_A208_T	0.163785	0.314291	0.177845	-0.0524379	0.463909	0.115589	0.096601	0.193043	0.0943612	-0.0681626	0.133915	0.0406555	-0.0992716	-0.0529373	0.0811812	0.263366	0.294956	0.233572	0.17103	0.0893545	0.122894	0.398318	0.347836	-0.0597227	-0.016565	0.09493	0.286547	-0.295802	347.814	54.5999
TCGA_BH_A209_T	0.279386	0.367026	0.261106	0.0324048	0.497461	0.139306	0.190433	0.285436	0.159516	-0.0834538	0.168051	0.201157	-0.0773784	0.0630392	0.0895592	0.338487	0.29556	0.229428	0.31398	0.142464	0.189806	0.399558	0.33872	0.06679	-0.0532628	0.0711726	0.300318	-0.18505	1463.38	1332.72
TCGA_BH_A28Q_T	0.15595	0.310396	0.142123	0.00301596	0.436218	0.0880359	0.0689577	0.174302	0.0788213	-0.0984518	0.110982	0.0992376	-0.19218	-0.0378148	0.157701	0.288787	0.230374	0.326285	0.175788	0.0445804	0.143419	0.329235	0.314609	-0.0396143	-0.103042	0.0235845	0.28962	-0.245092	476.454	170.588
TCGA_BH_A2L8_T	0.441047	0.335688	0.256263	0.175256	0.477116	0.129414	0.152019	0.249044	0.146204	-0.0307294	0.100593	0.22004	-0.0275339	0.0939796	0.105311	0.323842	0.258351	0.329153	0.401669	0.072761	0.24075	0.337571	0.330061	0.049523	-0.0816856	0.129017	0.320686	-0.29799	952.956	2035.55
TCGA_BH_A42U_T	0.347803	0.299164	0.24464	0.0627872	0.499426	0.0927549	0.165924	0.232914	0.161604	-0.0432667	0.0803875	0.128511	0.0245272	0.0300844	0.0539731	0.284157	0.294876	0.328189	0.36385	0.102291	0.184748	0.381821	0.323883	0.0373491	0.0167467	0.11445	0.34159	-0.290511	721.553	1372.04
TCGA_BH_A42V_T	0.271753	0.303243	0.184283	0.0353928	0.472344	0.102892	0.125392	0.20645	0.11691	-0.0788479	0.0631145	0.109724	-0.10161	-0.0311988	0.107382	0.290099	0.276009	0.329134	0.267379	0.0714558	0.164751	0.372399	0.324905	0.0061504	-0.0514165	0.1051	0.31368	-0.271049	768.758	906.381
TCGA_BH_A5J0_T	0.361564	0.356218	0.231857	0.104511	0.508835	0.104826	0.173417	0.279438	0.16428	0.00149844	0.0638506	0.28251	-0.11373	0.0439965	0.0626597	0.313729	0.3026	0.379813	0.460436	0.107037	0.201106	0.324415	0.310733	0.118016	-0.126069	0.0814023	0.350728	-0.237997	1152.43	1829.4
TCGA_BH_A6R8_T	0.246725	0.317778	0.143711	0.0287915	0.456067	0.0764668	0.105895	0.203172	0.0732297	-0.0729846	0.0528089	0.145706	-0.247633	0.0268443	-0.0400983	0.270638	0.259593	0.291891	0.321254	0.0459505	0.191836	0.296874	0.347831	-0.00128385	-0.153323	0.0679052	0.313079	-0.178364	-20.7778	906.424
TCGA_BH_A6R9_T	0.2883	0.358379	0.288969	0.113513	0.521699	0.194419	0.224471	0.31885	0.198813	-0.0487788	0.112494	0.400004	-0.177114	0.0487526	0.141052	0.357698	0.322267	0.333872	0.434557	0.159068	0.244808	0.361137	0.328793	0.163995	-0.0955448	0.0833747	0.345416	-0.169484	2063.05	1921.5
TCGA_BH_A8FY_T	0.109712	0.243906	0.13233	0.0163449	0.427467	0.109038	0.0812139	0.183379	0.032921	-0.0682282	0.0452803	0.111081	-0.289558	-0.0839146	-0.0290361	0.221399	0.261297	0.333021	0.172593	0.00746575	0.165536	0.351636	0.308407	0.0426324	-0.0798632	-0.0398089	0.331831	-0.140288	-675.075	176.388
TCGA_BH_A8FZ_T	0.289233	0.354979	0.223682	0.150419	0.488518	0.15818	0.190188	0.274453	0.175132	0.0406963	0.148477	0.308753	-0.0433506	0.106419	0.116141	0.321217	0.309781	0.348973	0.444474	0.100391	0.215535	0.391278	0.374237	0.113947	0.0572224	0.240446	0.351877	-0.175843	1094.91	1745.34
TCGA_BH_A8G0_T	0.272635	0.344524	0.245169	0.0586491	0.52876	0.125841	0.170057	0.23753	0.153051	-0.0568436	0.0746654	0.223523	0.117243	0.177725	0.0995427	0.316702	0.296779	0.344804	0.436653	0.100546	0.21415	0.40158	0.333863	0.116811	-0.0620322	0.16936	0.341345	-0.2411	1318.51	1762.15
TCGA_BH_AB28_T	0.219254	0.307732	0.166791	0.109756	0.484816	0.0982405	0.107559	0.191069	0.0993194	-0.106986	0.0793808	0.1438	-0.0552366	0.0548283	0.169578	0.278799	0.219303	0.2975	0.322306	0.0524326	0.168825	0.363952	0.308507	0.0148549	-0.10199	0.00989631	0.298399	-0.272636	519.576	952.293
TCGA_C8_A12K_T	0.438945	0.31607	0.302344	0.356645	0.513946	0.19717	0.185438	0.273167	0.184023	-0.0203309	0.245683	0.354593	0.0511003	0.125383	0.0776473	0.357871	0.305544	0.288979	0.48789	0.173672	0.273554	0.363161	0.337815	0.126929	-0.121776	0.0171922	0.373587	-0.203208	549.002	2375.59
TCGA_C8_A12L_T	0.206821	0.326802	0.129046	0.173645	0.492354	0.0834964	0.109579	0.232301	0.106077	0.031737	0.166612	0.177948	-0.229614	-0.0322696	0.0791822	0.272954	0.255879	0.374502	0.302455	0.0571004	0.195176	0.280957	0.310201	-0.0036744	-0.188242	0.0269108	0.31946	-0.22287	-293.163	258.367
TCGA_C8_A12M_T	0.25215	0.287466	0.0576267	0.0584448	0.42333	0.109935	0.0567876	0.205966	0.0435912	-0.0956918	0.134993	0.0572817	-0.238943	-0.0349417	0.0219707	0.264641	0.205538	0.364038	0.161664	0.0107109	0.126586	0.312822	0.251202	-0.0745968	-0.109407	-0.00184098	0.287364	-0.225412	-319.846	-26.3177
TCGA_C8_A12N_T	0.155234	0.364875	0.157969	-0.0340397	0.467082	0.115185	0.101796	0.183075	0.0944207	-0.0744808	0.094865	0.143209	-0.321536	-0.00898998	0.0737428	0.310436	0.303521	0.288486	0.329268	0.0651521	0.218004	0.34716	0.343702	0.033109	-0.1528	-0.0293752	0.297557	-0.247217	1060.38	740.417
TCGA_C8_A12O_T	0.228521	0.352293	0.183423	0.13228	0.494944	0.138305	0.15868	0.220895	0.119949	-0.00423223	0.11137	0.207519	-0.181378	0.0234122	0.128593	0.277443	0.304462	0.355402	0.324577	0.0778448	0.190152	0.372959	0.341309	0.0452876	-0.150682	0.0228954	0.334495	-0.252724	1165.65	832.726
TCGA_C8_A12P_T	0.22078	0.375934	0.194948	0.16235	0.441293	0.122888	0.113163	0.239696	0.101981	-0.0794627	0.0585911	0.223862	-0.190301	0.00518082	0.0959973	0.255935	0.229509	0.377113	0.328294	0.0727792	0.198515	0.319773	0.336483	0.00821998	-0.180855	-0.0415395	0.339229	-0.300993	823.978	611.966
TCGA_C8_A12Q_T	0.185231	0.328133	0.187729	0.0617792	0.495262	0.125606	0.155032	0.281475	0.122405	0.0374098	0.0728942	0.191931	-0.16653	0.00716416	0.0526025	0.265802	0.220737	0.30275	0.313245	0.0668314	0.197429	0.326804	0.333933	0.0208909	-0.153806	0.0243435	0.313047	-0.11833	736.897	750.425
TCGA_C8_A12T_T	0.176027	0.34535	0.13787	0.112278	0.481662	0.12887	0.12521	0.241134	0.0853649	-0.0324445	0.14206	0.194453	-0.25484	-0.0672436	0.106184	0.304012	0.280668	0.311814	0.272091	0.0636293	0.156052	0.314917	0.288126	0.0576707	-0.161488	0.00813841	0.32124	-0.272758	904.751	420.099
TCGA_C8_A12U_T	0.363419	0.292699	0.138659	0.197123	0.429669	0.105395	0.0478737	0.22696	0.0885468	-0.0917914	0.101087	0.10726	-0.195103	0.0358416	0.0575162	0.240484	0.26876	0.316289	0.282039	0.0399658	0.193053	0.288747	0.241402	0.00849579	-0.0927011	0.051398	0.324687	-0.220788	-770.862	868.773
TCGA_C8_A12V_T	0.50911	0.328308	0.360204	0.332587	0.53107	0.146405	0.228296	0.315923	0.226383	-0.0471878	0.193249	0.361536	0.194563	0.225615	0.122407	0.331456	0.31715	0.325507	0.505913	0.173022	0.279562	0.373798	0.335831	0.103002	-0.0603367	0.022396	0.351245	-0.232561	816.408	2903.29
TCGA_C8_A12W_T	0.193384	0.374905	0.175738	0.114087	0.483779	0.109255	0.142582	0.244906	0.0829022	-0.0661456	0.0792005	0.166406	-0.140206	0.024772	0.103812	0.276915	0.258339	0.328716	0.341358	0.0825586	0.1586	0.339596	0.322813	0.0396104	-0.136998	0.0182585	0.325898	-0.294711	985.708	710.919
TCGA_C8_A12X_T	0.191051	0.357234	0.104229	-0.00939566	0.454552	0.0498321	0.116584	0.236024	0.0781234	-0.0635767	0.0359166	0.107779	-0.308321	-0.0174954	0.0780012	0.271566	0.255479	0.333363	0.298113	0.0584933	0.128342	0.330038	0.275788	0.0225261	-0.0905171	0.0254699	0.315862	-0.16815	91.5666	336.578
TCGA_C8_A12Y_T	0.174886	0.337639	0.11016	0.0399729	0.453787	0.0979067	0.0717698	0.232248	0.0591304	-0.0554187	0.0565809	0.0947182	-0.227399	-0.0684044	0.0386236	0.276676	0.289044	0.302765	0.272929	0.079157	0.156083	0.320206	0.315393	-0.0148131	-0.136504	0.0207075	0.28861	-0.229368	381.943	324.756
TCGA_C8_A12Z_T	0.099194	0.317476	0.0851544	0.0826515	0.40286	0.10325	0.0595531	0.21663	0.0368589	-0.0631522	0.128513	0.07066	-0.294915	-0.111564	0.103152	0.218249	0.251447	0.364718	0.215276	0.0123499	0.173022	0.339581	0.303522	-0.0634677	-0.208512	-0.0974254	0.290544	-0.243742	-83.839	-322.955
TCGA_C8_A130_T	0.260798	0.318493	0.100909	0.155207	0.416572	0.0830455	0.0863195	0.218342	0.0674302	-0.0858829	0.0799581	0.0788434	-0.258828	-0.0860366	0.139758	0.264999	0.235292	0.323049	0.213594	0.067896	0.129238	0.306763	0.293205	-0.00385509	-0.185047	-0.0281362	0.314272	-0.316705	515.183	250.916
TCGA_C8_A131_T	0.240691	0.316716	0.132304	0.176661	0.495216	0.104009	0.119398	0.287244	0.102459	-0.00149345	0.0996498	0.164625	-0.236061	-0.0579673	0.0458182	0.259364	0.296755	0.296181	0.32628	0.079558	0.213777	0.328126	0.285983	0.0420858	-0.102649	-0.0317913	0.370206	-0.106375	571.67	737.583
TCGA_C8_A132_T	0.374424	0.337001	0.21543	0.169124	0.495389	0.113419	0.147042	0.231598	0.130101	-0.0609139	0.147252	0.200211	-0.0670551	0.0671739	0.069369	0.30201	0.312208	0.351968	0.355383	0.0933506	0.183377	0.356053	0.303376	-0.00356562	-0.0675326	0.0207079	0.331182	-0.290687	1074.44	1473.66
TCGA_C8_A133_T	0.14053	0.308185	0.0436205	-0.0686377	0.41082	0.0626707	0.0414506	0.188812	0.00603922	-0.0716985	0.0861931	0.0858074	-0.287417	-0.0327771	-0.00233581	0.22522	0.278721	0.295906	0.128106	-0.0110836	0.125452	0.322166	0.308279	0.00918275	-0.0853986	-0.00778983	0.350395	-0.158446	-1151.67	-188.831
TCGA_C8_A134_T	0.275172	0.240779	0.196622	0.249072	0.44985	0.148736	0.152429	0.230413	0.11953	-0.0731241	0.187476	0.186576	-0.0831791	0.0626792	0.0944042	0.28317	0.237012	0.279965	0.263458	0.118681	0.179091	0.36653	0.328283	-0.00934756	-0.135951	-0.022959	0.30255	-0.339349	-48.2485	1135.44
TCGA_C8_A135_T	0.312909	0.304817	0.187967	0.144136	0.485118	0.121283	0.152981	0.230776	0.120711	-0.0854938	0.161818	0.135052	-0.156976	0.00330217	0.124507	0.282384	0.278937	0.325706	0.335846	0.0695224	0.19076	0.323486	0.323913	0.0123105	-0.149989	-0.0256335	0.311341	-0.26604	698.549	821.969
TCGA_C8_A137_T	0.132146	0.275712	0.0830216	0.0537666	0.411154	0.0931151	0.0615433	0.18267	0.0456513	0.00728811	0.163529	0.0644129	-0.26328	-0.13083	0.0449626	0.244672	0.240924	0.34265	0.163258	0.0182025	0.11646	0.31712	0.278995	-0.0723361	-0.165879	-0.0972949	0.31453	-0.311567	104.605	-599.375
TCGA_C8_A138_T	0.410886	0.297708	0.225989	0.156255	0.552538	0.119587	0.1802	0.237443	0.137614	-0.0190714	0.124617	0.150517	-0.116071	0.0108143	0.00585009	0.297454	0.352751	0.361279	0.407302	0.0883844	0.206877	0.322913	0.300194	0.0459545	-0.1196	0.0222834	0.341548	-0.197255	1111.15	1691.08
TCGA_C8_A1HE_T	0.144654	0.313643	0.110075	0.0443956	0.473763	0.0548612	0.0774064	0.165274	0.0755643	-0.0512041	0.0910115	0.104616	-0.233057	-0.0155255	0.0366982	0.250297	0.270468	0.288128	0.202202	0.0400315	0.161169	0.350402	0.312422	-0.00715456	-0.0759643	0.0106613	0.287776	-0.232233	139.149	219.845
TCGA_C8_A1HF_T	0.40271	0.3379	0.229991	0.300819	0.464182	0.141322	0.147303	0.257441	0.134564	-0.0647626	0.231996	0.207676	-0.119526	0.061617	0.0545353	0.317374	0.264745	0.332567	0.414768	0.0986769	0.198126	0.332462	0.32818	0.0428071	-0.122834	0.0157601	0.302876	-0.283919	943.348	1520.09
TCGA_C8_A1HG_T	0.41734	0.323481	0.181832	0.236275	0.476763	0.119897	0.138878	0.275419	0.0973132	-0.0114755	0.153187	0.212806	-0.0468423	0.115722	0.0779094	0.279027	0.238727	0.294458	0.369599	0.0937005	0.182764	0.30973	0.315617	0.0218896	-0.136532	-0.000241736	0.300931	-0.30934	489.054	1428.47
TCGA_C8_A1HI_T	0.167879	0.296733	0.123582	0.037758	0.459656	0.0845737	0.0668705	0.18259	0.0687478	-0.0683631	0.0874057	0.083047	-0.248422	-0.029903	-0.00222705	0.264912	0.297406	0.355102	0.182815	0.0225209	0.145356	0.338751	0.294712	-0.0334498	-0.138787	0.0150598	0.279684	-0.206279	300.391	60.08
TCGA_C8_A1HJ_T	0.234381	0.293989	0.112264	0.303762	0.411949	0.12915	0.0370705	0.246079	0.10729	-0.143203	0.208518	0.0348204	-0.157474	-0.036509	0.103741	0.210744	0.270855	0.248705	0.180881	0.0746282	0.172348	0.307468	0.312755	-0.0571901	-0.00929414	0.0246526	0.295654	-0.280896	-248.654	118.107
TCGA_C8_A1HK_T	0.23209	0.265623	0.111622	0.148953	0.430995	0.109498	0.0654956	0.187303	0.0516612	-0.102629	0.217469	0.040421	-0.186206	0.0469944	-0.00356321	0.226603	0.274107	0.326577	0.212183	0.018839	0.141942	0.28905	0.266658	-0.0445988	-0.150634	-0.0881978	0.284788	-0.208559	-265.578	120.424
TCGA_C8_A1HL_T	0.163982	0.36422	0.147945	0.143795	0.485146	0.141868	0.11358	0.231932	0.104501	-0.0606753	0.169962	0.103223	-0.278484	-0.0532587	0.0671989	0.257254	0.259103	0.365021	0.25129	0.0885907	0.170727	0.325762	0.321108	0.0354541	-0.100374	-0.00944623	0.311841	-0.123599	781.465	374.99
TCGA_C8_A1HM_T	0.49115	0.323916	0.279012	0.367394	0.49384	0.171329	0.167575	0.280924	0.143217	-0.0423713	0.166575	0.204845	-0.0671851	0.128819	0.15814	0.294705	0.300961	0.314433	0.465675	0.116261	0.226796	0.308019	0.352561	0.0724151	-0.107494	0.0156062	0.318688	-0.261795	26.1398	2122.63
TCGA_C8_A1HN_T	0.164448	0.32474	0.07736	0.121762	0.409763	0.119638	0.0605796	0.196791	0.0785936	-0.121161	0.151864	0.120062	-0.321093	0.0273908	0.0411766	0.259559	0.294193	0.340749	0.215372	0.0377392	0.16954	0.304823	0.314008	0.0105143	-0.0727886	-0.0158535	0.325189	-0.252486	37.3332	200.864
TCGA_C8_A1HO_T	0.18324	0.302719	0.0761117	0.0581052	0.42505	0.10699	0.0161544	0.203112	0.0339161	-0.070749	0.0672439	0.044215	-0.285098	0.000360963	0.0129431	0.254705	0.22575	0.341546	0.0939563	0.0136587	0.143987	0.3107	0.245991	-0.0666703	-0.0787988	-0.0352302	0.301671	-0.236891	-124.154	-227.999
TCGA_C8_A26V_T	0.167143	0.327066	0.137963	0.0656747	0.452791	0.110268	0.0775741	0.216167	0.0632541	-0.0585923	0.164051	0.114634	-0.290204	-0.0159398	0.0490389	0.268112	0.26769	0.260576	0.221502	0.0611103	0.223106	0.337611	0.354737	-0.0698407	-0.180753	-0.110898	0.325399	-0.232789	120.445	403.406
TCGA_C8_A26W_T	0.311888	0.32378	0.184657	0.197269	0.499731	0.136139	0.128653	0.21003	0.110857	-0.0876053	0.124173	0.121452	-0.103529	0.0576629	0.0786453	0.278924	0.290707	0.324371	0.288876	0.0788246	0.195745	0.318894	0.307743	0.0070491	-0.101008	0.0286711	0.301799	-0.207989	662.091	1066.36
TCGA_C8_A26X_T	0.413798	0.346027	0.272527	0.224092	0.488764	0.143957	0.238908	0.333577	0.177787	0.0554305	0.10022	0.295763	0.0547501	0.176046	0.0559055	0.298091	0.332521	0.342216	0.477347	0.148208	0.245411	0.334731	0.336774	0.115246	-0.094596	0.0265892	0.379763	-0.194557	1251.56	2056.77
TCGA_C8_A26Y_T	0.183591	0.349376	0.142499	0.17932	0.445016	0.106282	0.12311	0.274578	0.0834782	0.0734572	0.0670512	0.114562	-0.18571	-0.00424812	-0.0081118	0.20296	0.267825	0.303892	0.31922	0.0206757	0.19513	0.337844	0.363947	-0.0533774	-0.151894	-0.0449464	0.352838	-0.10398	-651.277	495.199
TCGA_C8_A26Z_T	0.111587	0.296577	0.043961	0.0570888	0.448509	0.0875191	0.0343057	0.184798	0.0553548	-0.0868705	0.0489126	0.0063174	-0.282342	-0.0855475	0.0703962	0.21604	0.287986	0.324791	0.1093	0.00412505	0.132335	0.311598	0.308088	-0.0512884	-0.069303	-0.0303906	0.329723	-0.174418	132.608	-406.817
TCGA_C8_A273_T	0.180968	0.325618	0.0859816	0.0867402	0.44574	0.0929323	0.102326	0.230836	0.065116	-0.0724691	0.0635172	0.0876788	-0.256467	-0.0551588	0.0628582	0.264352	0.247358	0.337976	0.192486	0.0423001	0.161672	0.322962	0.295755	-0.0382312	-0.0233733	0.0431029	0.334824	-0.21776	609.342	143.449
TCGA_C8_A274_T	0.124219	0.334296	0.100889	0.0835762	0.465436	0.089253	0.0308544	0.17061	0.0243232	-0.063317	0.103209	0.0200571	-0.326401	-0.0257936	0.104167	0.224946	0.265137	0.295801	0.274223	0.0117194	0.156635	0.322486	0.350669	-0.0591218	-0.125115	-0.0142156	0.29673	-0.193779	-400.066	-30.859
TCGA_C8_A275_T	0.378784	0.302176	0.248452	0.30893	0.493895	0.157038	0.17891	0.280333	0.141327	-0.0158539	0.161174	0.23314	-0.00370574	0.112818	0.0785568	0.287347	0.275132	0.375133	0.438642	0.082775	0.226221	0.327979	0.292455	0.0624864	-0.107825	0.113933	0.330032	-0.165811	478.242	1781.28
TCGA_C8_A278_T	0.329813	0.345342	0.206532	0.22634	0.49682	0.158378	0.174007	0.310051	0.132669	-0.0264446	0.154022	0.29844	0.0273859	0.163041	0.0928147	0.283313	0.304652	0.331855	0.45468	0.10932	0.196552	0.325499	0.315764	0.0806764	-0.120684	0.0468898	0.341649	-0.22543	1201.58	1684.04
TCGA_C8_A27A_T	0.139244	0.329254	0.0483086	0.136874	0.458501	0.0918173	0.0308324	0.186665	0.0286714	-0.0925947	0.136719	0.0633758	-0.305965	-0.0597299	0.0382118	0.25642	0.246348	0.313663	0.122722	-0.00386838	0.100818	0.273959	0.277077	-0.0626871	-0.156956	-0.126911	0.289325	-0.232146	-482.538	-434.151
TCGA_C8_A27B_T	0.322575	0.339191	0.29471	0.363945	0.447978	0.119099	0.151802	0.276058	0.137086	-0.0511564	0.282572	0.234758	-0.0961325	0.112589	0.11445	0.335195	0.274131	0.282489	0.442715	0.135585	0.268713	0.34281	0.331488	0.101818	-0.100929	0.0739564	0.325744	-0.160251	-116.057	1557.75
TCGA_C8_A3M7_T	0.205081	0.258584	0.195406	0.0767007	0.48327	0.140159	0.119639	0.194319	0.0883125	-0.0473978	0.150995	0.0595946	-0.153115	-0.0501092	0.0641828	0.294959	0.292379	0.348741	0.268813	0.0672414	0.137025	0.374902	0.279221	-0.0254341	-0.122249	0.0505856	0.31205	-0.127339	748.036	527.474
TCGA_C8_A3M8_T	0.142493	0.311175	0.0606656	0.00834893	0.453403	0.0331629	0.0348964	0.233108	0.0660775	-0.083064	0.0675015	0.0902302	-0.319216	-0.123807	0.0586434	0.260726	0.226382	0.379105	0.137096	0.0261836	0.134148	0.317656	0.256095	-0.00730392	-0.0964933	-0.0623067	0.334997	-0.249709	190.752	-231.156
TCGA_C8_A8HP_T	0.379543	0.309456	0.222718	0.178217	0.505831	0.118661	0.181213	0.288654	0.141407	-0.0329885	0.111405	0.263906	-0.0122645	0.0737954	-0.0517138	0.241439	0.286838	0.404153	0.46653	0.0977569	0.199388	0.345866	0.309538	0.055767	-0.160641	-0.00587825	0.322069	-0.208683	449.677	1732.63
TCGA_C8_A8HQ_T	0.285779	0.348061	0.210076	0.185459	0.483223	0.113168	0.142283	0.245998	0.1374	-0.061362	0.133562	0.176779	-0.155871	0.0347331	0.115539	0.285046	0.274014	0.351207	0.340681	0.0941474	0.181343	0.379106	0.272348	0.0499929	-0.0483544	0.0121349	0.313094	-0.239586	1004.11	1108.57
TCGA_C8_A8HR_T	0.338252	0.347172	0.260918	0.16794	0.498309	0.13251	0.179725	0.219794	0.158649	-0.0449324	0.126688	0.240126	-0.125647	0.0409042	0.0727801	0.329996	0.279754	0.344243	0.413778	0.097196	0.210346	0.373765	0.29325	0.0569217	-0.0199558	0.0700619	0.315619	-0.230576	1412	1525.24
TCGA_D8_A13Y_T	0.00219431	0.272417	-0.0402801	0.0794522	0.435001	0.0992548	0.0260771	0.190846	0.00735502	3.18e-05	0.149993	0.0312564	-0.405468	-0.182643	0.0632646	0.198483	0.19968	0.320975	0.0772985	0.0212193	0.0933266	0.272152	0.230085	-0.104392	-0.187477	-0.15305	0.316725	-0.38355	-914.17	-977.386
TCGA_D8_A13Z_T	0.228887	0.389675	0.173376	0.193416	0.48172	0.124862	0.134722	0.300295	0.129749	-0.0452619	0.188084	0.268596	-0.120285	0.0446804	0.0695308	0.305615	0.31195	0.297701	0.373052	0.0843023	0.202349	0.320322	0.313631	0.0360026	-0.175342	-0.0449209	0.316591	-0.246811	636.035	1148.82
TCGA_D8_A140_T	0.259094	0.336466	0.187448	0.130434	0.447149	0.0862401	0.081465	0.200342	0.1096	-0.0952915	0.0864389	0.105753	-0.114522	0.0896202	0.0688465	0.28795	0.231933	0.367644	0.239855	0.0248958	0.153911	0.324595	0.316621	-0.00409295	-0.0318657	0.0336145	0.294689	-0.214927	327.026	680.61
TCGA_D8_A141_T	0.419477	0.370076	0.297361	0.181253	0.50671	0.156758	0.197852	0.216655	0.173103	-0.0458532	0.110721	0.278447	-0.0217303	0.145824	0.150921	0.340308	0.295807	0.32944	0.450911	0.130658	0.248887	0.366408	0.328207	0.0724881	-0.0470324	0.0758452	0.331668	-0.253434	1593.81	2138.43
TCGA_D8_A142_T	0.214831	0.321842	0.217704	0.132868	0.513522	0.131704	0.142145	0.254835	0.120968	-0.0318958	0.104225	0.247906	-0.0613986	0.0412708	0.061075	0.291897	0.234956	0.276551	0.328442	0.102393	0.190441	0.356078	0.294266	0.0128719	-0.124958	0.0253617	0.31681	-0.30039	973.67	792.092
TCGA_D8_A143_T	0.243065	0.303218	0.118892	0.207658	0.432063	0.106161	0.10126	0.257702	0.0827339	-0.0550352	0.181312	0.131422	-0.0671808	0.0173693	0.123442	0.215918	0.279729	0.269725	0.318045	0.0527243	0.134628	0.304355	0.323044	-0.0113501	-0.19591	0.00302827	0.32887	-0.298779	-364.696	547.734
TCGA_D8_A145_T	0.184241	0.33126	0.155286	0.00347202	0.453956	0.105891	0.0995779	0.178267	0.0949015	-0.0918082	0.0596676	0.100875	-0.078349	0.0221826	0.0723241	0.303899	0.290031	0.324313	0.266856	0.0418497	0.142654	0.354994	0.285077	-0.0294203	-0.0696871	0.0583159	0.302111	-0.138697	861.314	525.82
TCGA_D8_A146_T	0.185313	0.362372	0.162562	0.0326938	0.500933	0.117318	0.112372	0.195213	0.128652	-0.0544454	0.0937793	0.171247	-0.109117	0.043958	0.0827403	0.301189	0.296549	0.305143	0.272855	0.0606524	0.168134	0.357893	0.300471	0.0265998	-0.0508045	0.10113	0.344179	-0.147996	1109.37	622.773
TCGA_D8_A147_T	0.238702	0.299179	0.200038	0.27594	0.448743	0.180473	0.103	0.254872	0.100846	-0.0583351	0.205142	0.205537	-0.198068	0.0848828	0.10648	0.295454	0.228899	0.269244	0.308341	0.0878999	0.200491	0.336035	0.356572	0.00621232	-0.14998	-0.0656201	0.29937	-0.322728	-60.4417	889.632
TCGA_D8_A1J8_T	0.326496	0.339278	0.234509	0.331301	0.484893	0.135063	0.13497	0.281746	0.135545	-0.0356726	0.184058	0.231552	-0.183957	0.0833682	0.142461	0.300183	0.302321	0.306077	0.402423	0.104101	0.208349	0.32963	0.32473	0.0360401	-0.0943752	-0.000454499	0.296878	-0.122427	765.83	1499.73
TCGA_D8_A1J9_T	0.110865	0.353644	0.169421	0.0416331	0.481222	0.132438	0.139131	0.213821	0.108612	0.0057629	0.144623	0.184163	-0.280276	0.00299801	0.0203508	0.287317	0.248662	0.387527	0.344043	0.0633528	0.177852	0.318223	0.28407	-0.002514	-0.145722	0.0146772	0.288325	-0.164582	819.774	501.851
TCGA_D8_A1JA_T	0.0912482	0.372983	0.130012	0.106579	0.43258	0.122726	0.113375	0.167189	0.0871998	0.0478024	0.114092	0.200291	-0.302026	-0.00575215	0.02641	0.241318	0.263478	0.271156	0.291575	0.0785856	0.19463	0.305169	0.304506	0.00343286	-0.0903354	-0.0689137	0.301334	-0.0842574	738.183	278.11
TCGA_D8_A1JB_T	0.411158	0.334879	0.274686	0.15453	0.53277	0.131967	0.136439	0.195657	0.175332	-0.0702687	0.114944	0.168605	0.0669647	0.172337	0.0876339	0.31527	0.275034	0.303198	0.391436	0.0709913	0.230651	0.358611	0.3041	0.0268296	-0.0140496	0.0755108	0.358288	-0.221283	746.701	1871.53
TCGA_D8_A1JC_T	0.21631	0.36766	0.180451	0.122864	0.421512	0.129138	0.126047	0.26865	0.0903633	-0.0519152	0.0784504	0.105905	-0.270136	0.0253001	0.107532	0.234106	0.25733	0.289078	0.333231	0.0455131	0.16079	0.321104	0.296377	-0.0244484	-0.167782	0.016293	0.30203	-0.234818	603.801	633.444
TCGA_D8_A1JD_T	0.18507	0.369388	0.165165	0.149552	0.461706	0.157529	0.139618	0.222243	0.0987962	-0.0366165	0.127867	0.261655	-0.235911	0.0334943	0.15704	0.278381	0.253104	0.307533	0.324459	0.069815	0.192838	0.320577	0.322148	0.0478089	-0.143186	0.0392292	0.297846	-0.251063	1081.23	759.36
TCGA_D8_A1JE_T	0.169483	0.394115	0.178189	0.121026	0.492461	0.14995	0.11692	0.19764	0.0951361	-0.005136	0.140827	0.227109	-0.328936	0.0238941	0.0923216	0.295661	0.285621	0.297589	0.285303	0.0746589	0.174511	0.347741	0.317714	0.0493227	-0.0793999	0.0540041	0.287176	-0.221792	1428.79	753.781
TCGA_D8_A1JF_T	0.228656	0.361085	0.139007	0.104618	0.468168	0.129712	0.138708	0.246697	0.0938254	-0.0416053	0.0716658	0.122525	-0.154545	0.0494624	0.108503	0.220096	0.267928	0.276849	0.282265	0.0452328	0.170148	0.314465	0.365599	-0.0211651	-0.182185	-0.00614044	0.336568	-0.190495	792.96	513.644
TCGA_D8_A1JG_T	0.266451	0.352512	0.279009	0.211232	0.464834	0.116089	0.13051	0.280324	0.12816	0.0379079	0.145446	0.270843	-0.0563366	0.113815	0.0790905	0.251526	0.263741	0.291655	0.413511	0.0885207	0.217074	0.33099	0.375137	0.0262094	-0.185789	-0.0232578	0.319931	-0.139557	862.896	1316.48
TCGA_D8_A1JH_T	0.204587	0.373586	0.212602	0.0173886	0.478738	0.139181	0.133522	0.201974	0.117583	-0.0674654	0.101538	0.220029	-0.164406	0.0337079	0.126983	0.327492	0.278809	0.261249	0.302077	0.08311	0.178207	0.375305	0.335752	0.0493125	-0.0365848	0.0971921	0.317768	-0.185577	1226.72	945.885
TCGA_D8_A1JI_T	0.157887	0.312533	0.054134	-0.00911679	0.397258	0.084014	0.0688799	0.164879	0.0409592	-0.0949755	0.0628425	0.10665	-0.311869	-0.0190182	0.0725731	0.218721	0.206321	0.290494	0.1362	-0.0294994	0.159716	0.363287	0.312123	-0.0113137	-0.000509903	0.0464473	0.320935	-0.264897	-353.575	-11.7809
TCGA_D8_A1JJ_T	0.140943	0.375409	0.146966	0.123572	0.492653	0.12982	0.123976	0.249061	0.0825525	-0.0781417	0.0857713	0.251988	-0.31436	-0.0186792	0.0629291	0.304917	0.265763	0.379746	0.296202	0.0776496	0.162992	0.315438	0.301667	0.0176477	-0.180429	-0.0415205	0.292236	-0.217214	885.403	476.885
TCGA_D8_A1JK_T	0.319933	0.364006	0.248705	0.18042	0.533261	0.114468	0.199762	0.309514	0.15525	0.0107719	0.112135	0.310979	-0.145273	0.0649516	0.125865	0.329922	0.300556	0.375064	0.452675	0.14399	0.278369	0.332023	0.336544	0.0678743	-0.155813	-0.0137606	0.376363	-0.106492	918.289	1650.23
TCGA_D8_A1JL_T	0.334094	0.335004	0.245023	0.287887	0.421073	0.179999	0.186412	0.264166	0.174298	-0.0321661	0.168713	0.276087	-0.125752	0.0959936	0.158701	0.269461	0.240201	0.290064	0.412543	0.131996	0.211321	0.388284	0.40649	0.0285348	-0.114181	-0.00700133	0.332285	-0.283102	1008.98	1706.52
TCGA_D8_A1JM_T	0.252455	0.299822	0.072296	0.249693	0.421889	0.152055	0.0765094	0.214602	0.0801016	-0.0788765	0.20553	0.0423529	-0.218509	-0.0864005	0.0262633	0.217897	0.275569	0.281606	0.250505	0.0448813	0.197073	0.332917	0.32785	-0.0528631	-0.063015	0.00994369	0.294098	-0.217146	-1214.2	119.727
TCGA_D8_A1JN_T	0.218496	0.23381	0.117483	-0.0209578	0.438392	0.0999624	0.0794626	0.153505	0.0472846	-0.0534148	0.123446	0.0301253	-0.259624	-0.0177261	-0.00986822	0.20975	0.248623	0.33934	0.143189	-0.0284578	0.161364	0.337682	0.300625	-0.0389699	-0.121372	0.0315927	0.288987	-0.279211	-907.948	110.345
TCGA_D8_A1JP_T	0.231362	0.356026	0.172089	0.0795661	0.443232	0.167753	0.145279	0.202127	0.103407	-0.0413978	0.115209	0.200311	-0.224091	-0.00172699	0.159304	0.308533	0.25588	0.261933	0.353782	0.0891695	0.180852	0.33518	0.288913	0.0478953	-0.169141	-0.00861557	0.286925	-0.259455	1203.58	847.883
TCGA_D8_A1JS_T	0.153582	0.244884	0.0359196	-0.0738	0.441689	0.0819613	0.0500652	0.16223	0.0244691	-0.0651371	0.0436109	0.0640956	-0.309625	-0.102919	-0.02298	0.207409	0.246594	0.291816	0.114994	0.0023574	0.133747	0.31869	0.325609	-0.0319964	-0.111225	-0.0219897	0.306044	-0.185891	-991.554	-310.904
TCGA_D8_A1JT_T	0.147276	0.328634	0.0930093	0.112625	0.417955	0.155431	0.0324495	0.225663	0.0702825	-0.0850049	0.142135	0.155509	-0.334433	-0.010444	0.143036	0.230532	0.270103	0.272784	0.214484	0.0302542	0.168338	0.285195	0.327704	-0.032243	-0.150852	0.0179065	0.28081	-0.189892	-314.288	166.925
TCGA_D8_A1JU_T	0.214033	0.389478	0.230549	-0.0611993	0.49694	0.151407	0.169993	0.27597	0.14611	-0.0757964	0.139091	0.221364	-0.211972	0.0226492	0.10182	0.346554	0.276611	0.281016	0.32292	0.109977	0.175268	0.389223	0.339635	0.07626	-0.0180746	0.180501	0.310283	-0.212755	1762.81	1039.5
TCGA_D8_A1X5_T	0.162032	0.368719	0.166481	0.0670738	0.45861	0.115378	0.135047	0.216053	0.115651	-0.126141	0.101714	0.195678	-0.244526	0.0479686	0.0454154	0.281076	0.280091	0.325125	0.331939	0.0756591	0.162095	0.322102	0.351445	0.00884835	-0.0517501	-0.0116195	0.33859	-0.203209	775.481	752.814
TCGA_D8_A1X6_T	0.19244	0.321727	0.12416	0.0909155	0.43692	0.157093	0.0853027	0.178438	0.0601124	-0.0947838	0.1308	0.224832	-0.281315	0.0268865	0.108313	0.283175	0.285584	0.238621	0.320292	0.0573109	0.179563	0.357965	0.311271	0.0162174	-0.0873229	-0.0161223	0.309331	-0.191851	270.849	871.633
TCGA_D8_A1X7_T	0.131143	0.336415	0.135495	0.066688	0.449428	0.132389	0.0692822	0.181046	0.0635271	-0.0583009	0.133166	0.130132	-0.213964	-0.017088	0.0352682	0.24932	0.253533	0.273074	0.162261	0.0705166	0.135232	0.320475	0.312678	-0.0290947	-0.0643691	-0.0200657	0.312875	-0.207679	427.177	71.7768
TCGA_D8_A1X8_T	0.207569	0.364904	0.179613	0.0935692	0.488995	0.139413	0.122978	0.196827	0.105902	-0.10657	0.149684	0.190386	-0.178337	0.0309918	0.101428	0.303236	0.261641	0.3105	0.294061	0.0883263	0.166237	0.338758	0.297954	0.0440094	0.00990794	0.186554	0.308111	-0.186559	868.993	880.473
TCGA_D8_A1X9_T	0.200883	0.386466	0.210702	0.0974932	0.454596	0.116577	0.134759	0.264975	0.0918775	-0.044662	0.136246	0.217223	-0.282429	0.0274652	0.0925543	0.28539	0.267219	0.354435	0.325754	0.0831366	0.202206	0.337111	0.30297	0.0310046	-0.131879	-0.0122212	0.307689	-0.195631	891.246	732.919
TCGA_D8_A1XA_T	0.112874	0.366413	0.124974	0.00849896	0.458025	0.11262	0.138886	0.194415	0.0666269	-0.0949753	0.0368567	0.0895727	-0.275557	0.0015094	0.0771421	0.266268	0.280353	0.328647	0.226013	0.0781759	0.143352	0.35591	0.349956	-0.0314716	-0.0723232	0.0489706	0.343082	-0.242366	254.463	226.282
TCGA_D8_A1XB_T	0.0942113	0.363439	0.134639	-0.0208149	0.441428	0.117535	0.0602206	0.160396	0.0719341	-0.060156	0.13071	0.110586	-0.298932	-0.081383	0.105148	0.28286	0.276203	0.279854	0.211325	0.0530029	0.166063	0.335902	0.312919	-0.0238609	-0.15675	0.00125849	0.299591	-0.283856	883.563	-60.9272
TCGA_D8_A1XC_T	0.121315	0.275465	0.0954895	-0.0506566	0.450413	0.110985	0.0629937	0.1673	0.00667497	-0.0754934	0.0467968	0.0623459	-0.36009	-0.0894399	0.0871861	0.224226	0.238147	0.281027	0.136041	0.00315061	0.136211	0.344273	0.31958	-0.0110251	-0.0867382	-0.00835322	0.324602	-0.242956	-926.689	-359.621
TCGA_D8_A1XF_T	0.117051	0.301471	0.0586159	0.0793946	0.431149	0.096887	0.019078	0.193413	0.0208661	-0.0944622	0.0389377	0.109578	-0.198131	-0.0435123	0.0638773	0.237551	0.21839	0.310998	0.110436	0.00264325	0.104783	0.282409	0.246576	-0.0727418	-0.119634	-0.027567	0.291945	-0.222864	-830.903	-412.272
TCGA_D8_A1XG_T	0.0857154	0.299342	0.116552	-0.0226332	0.468381	0.120357	0.0642527	0.15276	0.04233	-0.0817557	0.0558734	0.152771	-0.332743	-0.0542159	0.0980239	0.265848	0.262866	0.280384	0.192441	0.028529	0.15173	0.330531	0.331132	-0.0182618	-0.134571	0.0476472	0.291902	-0.270544	-23.9437	-118.613
TCGA_D8_A1XJ_T	0.108827	0.323949	0.0982357	0.0875171	0.448258	0.145171	0.0778745	0.242131	0.0431002	-0.054372	0.140531	0.132984	-0.327286	-0.0841715	0.111566	0.238583	0.235391	0.292361	0.234352	0.054018	0.136549	0.320943	0.340622	-0.0583495	-0.186716	-0.0321789	0.325485	-0.232884	370.561	-0.475477
TCGA_D8_A1XK_T	0.264539	0.324788	0.215506	0.319869	0.42504	0.15005	0.147513	0.300902	0.112067	-0.0939976	0.192385	0.236314	-0.211174	0.0169554	0.0487821	0.242716	0.275755	0.272396	0.38754	0.127442	0.246669	0.307231	0.337168	0.0266868	-0.132194	0.0674875	0.292536	-0.225902	-420.044	910.36
TCGA_D8_A1XL_T	0.400599	0.327747	0.235944	0.210008	0.439883	0.13046	0.132099	0.276766	0.123524	-0.0508422	0.0865302	0.209989	-0.0486458	0.0993762	0.120021	0.285502	0.252632	0.3258	0.391995	0.0685579	0.203321	0.313736	0.297705	0.0774168	-0.0776801	0.0266407	0.29562	-0.204715	217.448	1634.3
TCGA_D8_A1XM_T	0.262773	0.408956	0.197049	0.123376	0.479084	0.12196	0.152306	0.286015	0.120754	-0.0809525	0.104864	0.248779	-0.17792	0.060474	0.131847	0.310271	0.255988	0.298737	0.343299	0.0927424	0.201209	0.369391	0.355716	0.0552252	-0.0990456	0.0836056	0.321924	-0.251108	1174.94	1240.42
TCGA_D8_A1XO_T	0.1846	0.363881	0.158976	0.0527772	0.477889	0.141062	0.119152	0.158356	0.117295	-0.0608198	0.135085	0.187602	-0.190061	0.0226204	0.086385	0.319488	0.269311	0.281265	0.321445	0.0482962	0.195401	0.354087	0.375642	0.0300619	-0.111851	0.0736525	0.30694	-0.197839	1118.25	756.938
TCGA_D8_A1XQ_T	0.310885	0.344052	0.198005	0.222856	0.514686	0.148267	0.151853	0.304444	0.130391	-0.0464429	0.0886967	0.308957	-0.0937898	0.111916	0.0757091	0.274615	0.289013	0.270488	0.422372	0.120875	0.223663	0.357769	0.326147	0.103404	-0.135491	0.023604	0.322512	-0.253083	625.984	1492.04
TCGA_D8_A1XR_T	0.101897	0.293885	0.064828	0.0901693	0.462397	0.077115	0.0699827	0.210525	0.0664772	-0.077461	0.10404	0.0950661	-0.337906	-0.0598664	0.116024	0.248976	0.266455	0.312975	0.13152	0.0293045	0.145498	0.296494	0.33701	-0.0544375	-0.119495	-0.0420062	0.296011	-0.170657	139.498	-111.349
TCGA_D8_A1XS_T	0.192284	0.350336	0.151522	0.118525	0.486032	0.149356	0.103733	0.204855	0.0910662	-0.10117	0.126266	0.135673	-0.248678	-0.00663493	0.149441	0.264999	0.262865	0.289062	0.220326	0.0855151	0.1666	0.330292	0.336983	-0.00295811	-0.140029	0.0884593	0.301986	-0.298969	800.218	329.373
TCGA_D8_A1XT_T	0.165443	0.339419	0.192857	0.131416	0.452738	0.136521	0.142238	0.300875	0.119649	-0.0889464	0.221027	0.24993	-0.205214	0.00864705	0.051551	0.308551	0.261582	0.28172	0.348932	0.0907238	0.168093	0.356226	0.344982	0.0483184	-0.139245	-0.04354	0.313765	-0.234096	1165.92	855.026
TCGA_D8_A1XU_T	0.155736	0.357339	0.154037	-0.00914818	0.466887	0.112951	0.112903	0.165881	0.0889168	-0.0383022	0.055575	0.149307	-0.28272	0.00619475	0.040431	0.267834	0.316551	0.328774	0.223544	0.0471112	0.166509	0.338532	0.312781	0.0173137	-0.121086	-0.0130701	0.299326	-0.25364	930.65	498.128
TCGA_D8_A1XV_T	0.125674	0.261872	0.0747209	0.00419927	0.430714	0.154974	0.0330656	0.164597	0.00451657	-0.0934407	0.095186	0.0808663	-0.334109	-0.0770378	0.0993486	0.241022	0.259119	0.240582	0.0875913	0.0432964	0.125476	0.322836	0.337248	-0.0753342	-0.102613	-0.0796348	0.312811	-0.291752	-604.644	-460.038
TCGA_D8_A1XW_T	0.193294	0.309761	0.263789	0.114954	0.544994	0.160556	0.206092	0.28018	0.114921	-0.00619947	0.165918	0.292857	-0.18512	0.0690381	0.093222	0.308941	0.230937	0.2951	0.35737	0.0955485	0.200159	0.398284	0.370397	0.0379436	-0.0741169	-0.0117174	0.365703	-0.287198	1151.71	1460.17
TCGA_D8_A1XY_T	0.137759	0.363302	0.136238	-0.034566	0.478457	0.147861	0.128357	0.204328	0.0974655	-0.0864073	0.0915263	0.144641	-0.328326	-0.0363533	0.0777629	0.267633	0.281234	0.302968	0.217334	0.0569491	0.142403	0.344692	0.341991	-0.0253484	-0.105018	0.0548341	0.291139	-0.269719	1006.22	164.431
TCGA_D8_A1XZ_T	0.228365	0.337038	0.183534	0.116605	0.472856	0.143145	0.0785202	0.251564	0.0794674	-0.0358559	0.0555135	0.209572	-0.169746	0.0433582	0.162039	0.274778	0.28048	0.29146	0.296029	0.0612347	0.178435	0.321341	0.327115	0.00106043	-0.145229	-0.0351399	0.337691	-0.264503	682.164	727.798
TCGA_D8_A1Y0_T	0.291456	0.346469	0.225346	0.222612	0.466614	0.156575	0.143249	0.185377	0.12391	-0.0467807	0.19144	0.200752	-0.111302	0.0910264	0.152716	0.3156	0.327048	0.279878	0.317448	0.0457555	0.214846	0.333685	0.31068	0.0169554	-0.0585315	0.136184	0.30086	-0.248265	987.398	1277.8
TCGA_D8_A1Y1_T	0.157783	0.387827	0.158548	0.0968694	0.486796	0.137789	0.12625	0.239354	0.100329	-0.082999	0.100539	0.223699	-0.318852	-0.00540107	0.157713	0.304351	0.303703	0.299525	0.32155	0.0975734	0.159857	0.326671	0.317567	0.0580895	-0.182109	0.00266307	0.332661	-0.204021	1087.32	657.829
TCGA_D8_A1Y2_T	0.364	0.435255	0.265828	0.170852	0.511624	0.186962	0.229595	0.334512	0.18969	-0.0324038	0.0966692	0.404544	-0.0839171	0.133725	0.124486	0.334238	0.280989	0.353126	0.506437	0.148631	0.223773	0.364154	0.353314	0.183127	-0.0764345	0.120043	0.333759	-0.204153	1695.71	2194.59
TCGA_D8_A1Y3_T	0.278565	0.339637	0.169533	0.200808	0.411973	0.166866	0.135239	0.258625	0.109436	-0.0642889	0.103428	0.188818	-0.161447	0.0515062	0.123764	0.2437	0.304014	0.365345	0.363572	0.0736568	0.186868	0.286172	0.314834	0.0659193	-0.100576	0.114974	0.316353	-0.190575	170.93	1220.02
TCGA_D8_A27E_T	0.18713	0.292121	0.126691	-0.0304247	0.438431	0.12764	0.0947665	0.144852	0.0710429	-0.0946871	0.0439893	0.133736	-0.2809	-0.016402	0.0727773	0.2435	0.297838	0.293733	0.202948	0.0004965	0.159861	0.342228	0.279434	0.0311232	-0.0470208	-0.0240107	0.329255	-0.182467	-7.35693	282.183
TCGA_D8_A27F_T	0.138735	0.317355	0.148834	0.186931	0.434185	0.143423	0.120107	0.278085	0.0897145	-0.111302	0.172587	0.151416	-0.187865	-0.0512414	0.063037	0.2728	0.275575	0.260373	0.257266	0.0602649	0.191572	0.352445	0.268344	-0.00996066	-0.125046	0.0605087	0.312455	-0.247878	462.715	167.953
TCGA_D8_A27G_T	0.300982	0.349338	0.21798	0.156837	0.477357	0.135689	0.136451	0.237594	0.114403	-0.0167321	0.162453	0.151755	-0.15914	0.0336888	0.0957289	0.289526	0.241324	0.372849	0.290083	0.0844565	0.175269	0.347682	0.303852	0.00852113	-0.0331027	0.0625681	0.317295	-0.265361	1007.47	964.601
TCGA_D8_A27I_T	0.274989	0.364205	0.213141	0.0980299	0.48519	0.139872	0.166102	0.2485	0.157414	-0.0983999	0.132138	0.183448	-0.0849206	0.0446407	0.138374	0.307934	0.292838	0.295773	0.330608	0.104178	0.164498	0.374299	0.343139	0.0332596	-0.034812	0.189057	0.319467	-0.208957	1337.83	1300.95
TCGA_D8_A27K_T	0.228518	0.319071	0.191958	0.0522676	0.447832	0.0872855	0.084746	0.156579	0.120948	-0.087781	0.114323	0.117101	-0.113225	0.0429846	0.138773	0.284606	0.268224	0.285592	0.30717	0.0570541	0.167577	0.341026	0.321774	-0.020941	-0.12101	0.06168	0.292916	-0.228815	624.119	808.461
TCGA_D8_A27L_T	0.198168	0.382415	0.19313	0.0333011	0.489027	0.12214	0.114959	0.188806	0.115078	-0.0804195	0.118137	0.188115	-0.177052	0.0163665	0.102922	0.311283	0.278362	0.326247	0.342199	0.076485	0.190167	0.364077	0.321678	0.0181425	-0.119306	0.0494961	0.300712	-0.239001	1144.37	952.644
TCGA_D8_A27M_T	0.334929	0.339964	0.33577	0.2409	0.537673	0.172672	0.204996	0.287484	0.184881	-0.0252707	0.192482	0.317449	0.158524	0.266836	0.124421	0.321635	0.260236	0.295942	0.47828	0.152114	0.24929	0.400542	0.347754	0.0529925	-0.125788	0.028008	0.342521	-0.265535	1136.41	1993.56
TCGA_D8_A27N_T	0.225739	0.367914	0.222292	0.149933	0.512306	0.136646	0.170761	0.306341	0.128154	0.0056467	0.126813	0.262547	-0.173527	0.0427691	0.0834173	0.314124	0.230957	0.389473	0.382496	0.0852485	0.17885	0.334199	0.304378	0.0637796	-0.0734977	0.0727571	0.324162	-0.275032	1183.1	1125.09
TCGA_D8_A27P_T	0.100325	0.307372	0.0995761	-0.0645707	0.45352	0.0906101	0.0539105	0.153467	0.056873	-0.0836309	0.070498	0.0833381	-0.276057	-0.0847379	0.0197936	0.271379	0.285645	0.337827	0.147401	0.0276021	0.147458	0.351393	0.301435	-0.0221255	-0.138874	-0.0427273	0.294263	-0.217105	190.534	-237.804
TCGA_D8_A27R_T	0.294098	0.364676	0.16393	0.140022	0.426718	0.0969558	0.119709	0.247624	0.105878	-0.0806268	0.0130206	0.143159	-0.185709	-0.00696116	0.0945722	0.255265	0.272511	0.335931	0.352687	0.0588438	0.142873	0.337406	0.3051	0.0377943	-0.113944	0.0559337	0.316294	-0.266648	658.499	877.967
TCGA_D8_A27T_T	0.272994	0.386225	0.198143	0.130336	0.463162	0.13531	0.126216	0.259228	0.115449	-0.081123	0.116916	0.199438	-0.194777	0.0565086	0.108367	0.314202	0.28965	0.304513	0.323155	0.0775501	0.153605	0.352565	0.34448	0.0439151	-0.0603502	0.117351	0.325436	-0.220797	1245.8	1174.65
TCGA_D8_A27V_T	0.173945	0.316377	0.15647	0.017009	0.464867	0.132037	0.066688	0.157282	0.0872598	-0.0557668	0.119376	0.081882	-0.25126	-0.0306121	0.0966434	0.297091	0.261214	0.323425	0.151708	0.0159284	0.141844	0.332479	0.3014	-0.0513563	-0.0528474	0.0952937	0.292521	-0.258497	685.807	60.3602
TCGA_D8_A27W_T	0.251892	0.335655	0.131833	0.13925	0.47514	0.10433	0.102762	0.217439	0.0887599	-0.0619906	0.0810819	0.160649	-0.130182	0.0399787	0.135675	0.265095	0.260627	0.35695	0.279426	0.0456035	0.151546	0.307777	0.275137	0.0157983	-0.0666571	0.00378877	0.340037	-0.168998	533.798	545.28
TCGA_D8_A3Z6_T	0.110511	0.30807	0.0965513	-0.0372097	0.479182	0.0842342	0.0715303	0.175897	0.0729264	-0.0814705	0.0493853	0.0746605	-0.281074	-0.0860741	0.000694615	0.269051	0.293147	0.370459	0.197826	0.019323	0.119985	0.345994	0.32241	-0.030855	-0.0758396	0.0108538	0.317965	-0.244421	505.698	33.3698
TCGA_D8_A4Z1_T	0.212321	0.295405	0.17292	-0.0292876	0.461387	0.108335	0.0984838	0.166927	0.0987652	-0.0809229	0.0209177	0.094262	-0.150544	-0.0165431	0.0923915	0.288391	0.268476	0.338117	0.239278	0.0302158	0.118694	0.410223	0.315386	-0.033459	-0.0491282	0.0816501	0.307286	-0.268324	749.497	428.181
TCGA_D8_A73U_T	0.487617	0.36893	0.383106	0.188315	0.545292	0.161085	0.236303	0.237523	0.232864	-0.0140956	0.0868683	0.322932	0.0687458	0.224891	0.0247331	0.364658	0.299983	0.346061	0.542548	0.145408	0.265763	0.406798	0.344553	0.135505	-0.0390262	0.15781	0.382175	-0.15225	1574.25	2929.6
TCGA_D8_A73W_T	0.155216	0.378576	0.251981	0.0770128	0.49445	0.132025	0.161475	0.230755	0.126921	-0.0553546	0.0910348	0.218053	-0.253553	7.97e-05	0.0766553	0.318429	0.273656	0.360926	0.338748	0.0777007	0.170369	0.381366	0.320779	0.0410146	-0.0192411	0.00226164	0.3154	-0.192043	944.523	1025.79
TCGA_D8_A73X_T	0.136852	0.389649	0.127519	-0.0423913	0.447532	0.107544	0.0764002	0.204685	0.067742	-0.094008	0.0720026	0.140435	-0.259356	-0.0349159	0.0814202	0.293013	0.293567	0.318151	0.227288	0.0532527	0.150193	0.353829	0.349322	0.0176013	-0.165665	0.00143528	0.296899	-0.26843	628.634	252.556
TCGA_E2_A10A_T	0.0884096	0.323458	0.120192	0.0890532	0.465574	0.0958425	0.0739927	0.220965	0.0842137	-0.097592	0.146173	0.136941	-0.323981	-0.0602467	0.101959	0.272517	0.239288	0.230921	0.230874	0.0724973	0.145075	0.318	0.313486	0.000948859	-0.0639759	-0.037268	0.295598	-0.126071	216.703	257.737
TCGA_E2_A10C_T	0.363369	0.312672	0.181003	0.211079	0.49802	0.104428	0.105441	0.246599	0.108544	-0.0444101	0.0607379	0.0938897	-0.175614	0.0146356	0.0214733	0.232445	0.314172	0.395056	0.37307	0.0728661	0.196531	0.293837	0.272325	0.020739	-0.134335	0.0558626	0.351793	-0.233035	162.792	1255.16
TCGA_E2_A14N_T	0.319989	0.284737	0.160893	0.360896	0.410708	0.117625	0.0741808	0.254635	0.15518	-0.119145	0.224927	0.114767	-0.152633	0.0326413	0.117342	0.180056	0.272748	0.260338	0.293239	0.0843117	0.224966	0.287816	0.312824	-0.0263156	-0.0996792	-0.0670816	0.279282	-0.281917	-626.536	832.756
TCGA_E2_A14O_T	0.203924	0.347419	0.0191515	0.0848138	0.457509	0.0866845	0.0858131	0.251497	0.0605845	-0.0288324	0.0915894	0.0653003	-0.296541	-0.1031	0.0758195	0.227406	0.326656	0.346805	0.191977	0.0595075	0.157783	0.300422	0.337559	-0.0204688	-0.132707	-0.0370302	0.31386	-0.130285	-121.298	138.326
TCGA_E2_A14P_T	0.287738	0.271336	0.123514	0.191164	0.453553	0.105768	0.135146	0.250074	0.0874029	-0.102349	0.0958481	0.0977386	-0.086775	0.00646191	0.104431	0.212541	0.25047	0.266361	0.296684	0.0239821	0.179211	0.309891	0.286725	-0.036325	-0.128409	-0.06623	0.324497	-0.213355	-388.215	639.961
TCGA_E2_A14Q_T	0.213117	0.298396	0.0925067	0.111666	0.471843	0.0856634	0.0492383	0.201022	0.0638993	-0.0576731	0.102228	0.0300676	-0.210464	-0.0719668	0.0562065	0.250157	0.27529	0.327575	0.15041	0.0522659	0.120782	0.353093	0.248981	-0.0783462	-0.0596941	0.020079	0.295285	-0.185663	198.789	181.173
TCGA_E2_A14R_T	0.334328	0.283243	0.230626	0.258712	0.472046	0.160114	0.148713	0.276476	0.123999	-0.0786077	0.159014	0.160974	-0.0637649	0.0515195	0.0821771	0.265724	0.224141	0.294807	0.360057	0.0712876	0.217116	0.326357	0.34633	0.0435992	-0.0732793	-0.00260812	0.344327	-0.284716	-366.446	1362.58
TCGA_E2_A14T_T	0.169147	0.356173	0.0686975	0.0200637	0.497804	0.0834487	0.0728912	0.251157	0.0716837	-0.0948429	0.046776	0.170229	-0.268725	-0.0537893	0.0547479	0.245736	0.224451	0.342087	0.254568	0.0415581	0.153083	0.340311	0.30353	0.00209962	-0.0565205	-0.0113806	0.330552	-0.202094	-55.8819	290.715
TCGA_E2_A14V_T	0.165713	0.348483	0.0403271	0.116079	0.427912	0.099693	0.035962	0.208137	0.0546168	-0.099442	0.125568	0.0208381	-0.314086	-0.114697	0.0998716	0.239035	0.287723	0.309751	0.205778	0.0188684	0.120545	0.317292	0.270537	-0.0759332	-0.149103	-0.0238951	0.304381	-0.212757	-211.145	-298.821
TCGA_E2_A14W_T	0.105824	0.315596	0.0228982	0.0557025	0.398914	0.103293	0.0200716	0.179107	0.0368001	-0.0961718	0.0495592	-0.0029444	-0.39644	-0.129587	0.0896209	0.23103	0.257961	0.336683	0.0771169	0.0389187	0.122302	0.298117	0.317998	-0.109717	-0.182521	-0.105335	0.278155	-0.312776	-429.586	-674.268
TCGA_E2_A14X_T	0.3364	0.259908	0.211416	0.214355	0.527965	0.155832	0.155888	0.243839	0.120475	-0.113759	0.111701	0.143779	0.101059	0.154268	0.0646429	0.269235	0.221672	0.220488	0.342711	0.0835259	0.19776	0.342091	0.329975	-0.0357024	-0.0565894	-0.0531876	0.375983	-0.282087	102.552	1254.47
TCGA_E2_A14Y_T	0.153678	0.319119	0.113987	0.235976	0.439741	0.12068	0.116225	0.271549	0.0710715	-0.0549782	0.226174	0.0622367	-0.26027	-0.11315	0.0246643	0.224962	0.280182	0.31843	0.230668	0.0538371	0.183061	0.288919	0.34124	-0.043046	-0.145538	0.0508649	0.291137	-0.0533153	-563.912	-55.2285
TCGA_E2_A14Z_T	0.388636	0.348077	0.228964	0.243456	0.456504	0.133714	0.189994	0.267684	0.159382	-0.0282309	0.105589	0.213103	-0.083738	0.0823882	0.112138	0.299366	0.277657	0.331233	0.398886	0.0960998	0.210298	0.34575	0.391228	0.0496611	-0.0374144	0.107233	0.329866	-0.266958	747.553	1785.42
TCGA_E2_A150_T	0.194645	0.332394	0.220589	0.193876	0.477225	0.135593	0.145091	0.243881	0.150518	-0.0628421	0.145863	0.269009	-0.145141	0.044854	0.146917	0.267607	0.246967	0.321783	0.34371	0.104788	0.202703	0.356874	0.34107	0.0292878	-0.146285	-0.00767477	0.34515	-0.305071	491.896	1016.16
TCGA_E2_A152_T	0.158203	0.323558	0.187359	0.077001	0.477745	0.106212	0.118778	0.215496	0.0845031	-0.00639841	0.123935	0.188642	-0.261285	-0.0142398	0.0729582	0.269537	0.300434	0.311855	0.304073	0.0817806	0.176038	0.346171	0.283118	0.0224985	-0.126289	-0.0171352	0.316898	-0.218182	995.33	456.591
TCGA_E2_A153_T	0.159519	0.332899	0.197596	-0.000102437	0.512856	0.101337	0.163135	0.239994	0.100142	-0.0630887	0.121278	0.130089	-0.168714	-0.0170151	0.0470464	0.28869	0.303642	0.302522	0.259492	0.0717878	0.185736	0.41548	0.364801	-0.000808266	-0.0706024	0.0281945	0.324973	-0.226014	600.767	654.144
TCGA_E2_A154_T	0.106968	0.367872	0.0514499	0.017602	0.448739	0.105662	0.0243422	0.169409	0.0320776	-0.135582	0.078675	0.0708077	-0.351616	-0.0627567	0.101986	0.252117	0.251955	0.281902	0.172166	0.0141856	0.111062	0.331562	0.327569	-0.0470906	-0.172379	-0.0260938	0.287438	-0.24832	298.129	-351.212
TCGA_E2_A155_T	0.138439	0.262768	0.0827597	0.0925881	0.420135	0.0953186	-0.00534168	0.184125	0.0506016	-0.0812698	0.0982549	-0.00730537	-0.243293	-0.0246246	0.1194	0.239447	0.239558	0.222763	0.0710702	0.00875549	0.0940004	0.298675	0.234382	-0.127699	-0.0691773	-0.0163731	0.302897	-0.248768	-491.627	-594.445
TCGA_E2_A156_T	0.0780489	0.294397	0.0207828	-0.0104525	0.402097	0.102471	0.00975804	0.134354	-0.0150067	-0.126654	0.0789237	0.075885	-0.368538	-0.108602	0.0675718	0.224099	0.242566	0.226007	0.178614	0.0238461	0.167549	0.330608	0.365935	-0.0425013	-0.0809606	0.0208159	0.28476	-0.271535	-711.465	-381.296
TCGA_E2_A158_T	0.159493	0.329591	0.234616	-0.0405682	0.471378	0.131339	0.211511	0.261223	0.144379	-0.0669598	0.150803	0.166284	-0.217378	-0.0093254	0.0850843	0.314241	0.259315	0.23708	0.257901	0.092898	0.13742	0.398168	0.348348	0.0556121	-0.0225604	0.253231	0.329005	-0.148439	1591.3	737.841
TCGA_E2_A159_T	0.388137	0.324599	0.255018	0.265884	0.501101	0.148179	0.158775	0.336925	0.149018	-0.0138641	0.162329	0.317053	-0.0648327	0.0665903	0.0414618	0.273171	0.290198	0.289546	0.450875	0.128092	0.231964	0.374037	0.388572	0.0653557	-0.131107	0.0175247	0.33647	-0.200986	541.521	1796.78
TCGA_E2_A15A_T	0.386899	0.306923	0.208241	0.242136	0.495243	0.146134	0.162259	0.232002	0.118089	-0.101474	0.108519	0.184691	0.0715247	0.173372	0.137265	0.276283	0.240949	0.305865	0.355305	0.0639116	0.18352	0.327409	0.337281	0.00336103	-0.0307555	-0.00797396	0.351245	-0.210606	341.382	1690.23
TCGA_E2_A15C_T	0.186006	0.350129	0.138589	0.0200842	0.462437	0.0972409	0.0611325	0.15624	0.0803632	-0.0769861	0.114194	0.103656	-0.106967	0.0330211	0.0700429	0.30253	0.273538	0.323699	0.213304	0.0535472	0.148497	0.330227	0.32155	-0.0588728	-0.0936397	0.0305398	0.286566	-0.248963	642.198	248.421
TCGA_E2_A15D_T	0.194308	0.294555	0.163913	-0.0403212	0.483477	0.0795443	0.0504378	0.200179	0.103864	-0.0899008	0.0848499	0.0654415	-0.216111	-0.0317034	0.0873719	0.29625	0.238291	0.301708	0.233354	0.0731774	0.168339	0.332444	0.302557	-0.0405427	-0.110355	0.0435706	0.301613	-0.229198	524.931	340.576
TCGA_E2_A15E_T	0.230699	0.294552	0.105087	0.0829053	0.442805	0.1074	0.0362757	0.169777	0.0611724	-0.0535468	0.0585609	0.0680652	0.025446	0.122739	0.0770599	0.233369	0.248339	0.290583	0.230896	0.0240645	0.172431	0.330618	0.321762	-0.0101808	-0.103655	-0.0313996	0.290184	-0.285912	-493.754	581.55
TCGA_E2_A15G_T	0.125191	0.309994	0.0859144	-0.0506782	0.462791	0.0803792	0.0295713	0.146191	0.0336638	-0.0871536	0.055495	0.0537728	-0.27412	-0.0512644	0.022357	0.264085	0.260226	0.305337	0.164452	0.0307249	0.147592	0.3361	0.322189	-0.035705	-0.11634	-0.0326774	0.286073	-0.244313	-145.892	-67.3882
TCGA_E2_A15H_T	0.135911	0.334781	0.0896425	0.0639441	0.469477	0.0895932	0.0356062	0.191792	0.059995	-0.100312	0.0554224	0.0796956	-0.259342	-0.0786075	0.0570221	0.255047	0.249657	0.357852	0.206956	0.037282	0.155862	0.315792	0.287259	-0.0419898	-0.115738	-0.0521062	0.314963	-0.204307	135.005	-152.523
TCGA_E2_A15I_T	0.156885	0.271556	0.175337	-0.0616611	0.447121	0.113684	0.178323	0.212738	0.118716	-0.06001	0.173432	0.0599971	-0.146081	-0.0225949	0.13168	0.281715	0.288619	0.196373	0.0933788	0.106562	0.123955	0.379585	0.323831	-0.0119574	0.0132126	0.160966	0.285376	-0.201964	1127.96	192.33
TCGA_E2_A15J_T	0.0793517	0.265995	0.0827392	0.0412222	0.426047	0.0849492	0.0345153	0.157485	0.0447504	-0.0962717	0.092449	0.0503238	-0.33293	-0.0295292	0.0913617	0.253763	0.241426	0.292317	0.141834	0.031509	0.148841	0.329872	0.306572	-0.0635904	-0.132848	-0.0659838	0.289159	-0.266976	-289.163	-190.001
TCGA_E2_A15K_T	0.325584	0.340946	0.262843	-0.00777807	0.49934	0.11185	0.207646	0.335962	0.182163	-0.0447012	0.0936152	0.204914	-0.135803	-0.0312418	0.036143	0.319072	0.315538	0.306403	0.37458	0.14148	0.197321	0.411843	0.31124	0.111592	-0.0512385	0.181922	0.349627	-0.16643	1323.2	1378.77
TCGA_E2_A15L_T	0.0661274	0.325806	0.0954217	0.0708545	0.469129	0.101088	0.0599101	0.177274	0.0710876	-0.078581	0.205098	0.0776715	-0.258973	-0.0800733	0.138199	0.287596	0.254097	0.31005	0.187564	0.0528802	0.143201	0.345212	0.345588	0.00349776	-0.0894099	0.000482912	0.296923	-0.232955	520.003	-110.953
TCGA_E2_A15M_T	0.186845	0.346782	0.213662	-0.00472156	0.480741	0.128003	0.192225	0.25243	0.162924	-0.0290197	0.163302	0.142921	-0.191544	-0.0498493	0.0705012	0.359646	0.28475	0.251428	0.235086	0.150033	0.156706	0.405723	0.329644	0.0377542	0.0304491	0.177478	0.301926	-0.155726	1448.62	712.052
TCGA_E2_A15O_T	0.167974	0.286187	0.0588792	0.0663865	0.450126	0.0637568	0.0395253	0.201305	0.0306793	-0.0807192	0.134786	0.0455071	-0.292626	-0.0887347	0.0613346	0.238451	0.287484	0.270861	0.187498	0.0332968	0.1411	0.282376	0.311191	-0.0146679	-0.110464	0.0379215	0.323289	-0.180052	-484.596	-50.7264
TCGA_E2_A15P_T	0.125642	0.332317	0.141931	-0.0418043	0.483455	0.0663593	0.0418339	0.163182	0.0574937	-0.104017	0.042122	0.0257447	-0.250288	-0.0435835	0.0418035	0.272296	0.270644	0.316978	0.117193	0.0320804	0.145947	0.347983	0.326437	-0.035792	-0.126904	0.0454591	0.286983	-0.221769	328.871	-92.4146
TCGA_E2_A15R_T	0.101651	0.278538	0.0079515	-0.0149018	0.395119	0.109441	0.0149782	0.152931	0.0167962	-0.0625209	0.118368	0.0340896	-0.312084	-0.109607	0.0863491	0.202401	0.213234	0.239463	0.0857966	0.00603283	0.0995102	0.300837	0.267757	-0.0888916	-0.116647	-0.0234202	0.297393	-0.226889	-508.01	-868.081
TCGA_E2_A15S_T	0.125847	0.28345	-0.0205199	0.0219944	0.387168	0.0434008	-0.0072033	0.198908	-0.00984442	-0.0179464	0.106804	0.00323996	-0.374287	-0.190868	0.122064	0.22359	0.299891	0.310386	0.0888357	-0.0469646	0.0703831	0.301375	0.247087	-0.0859894	-0.16029	-0.0932089	0.260823	-0.245403	-861.357	-806.928
TCGA_E2_A15T_T	0.119466	0.303613	0.0248229	0.0647	0.405097	0.0762225	-0.000276057	0.176798	0.0344607	-0.107014	0.132347	0.078395	-0.231272	-0.0623024	0.124121	0.223712	0.251423	0.308554	0.127373	0.00927809	0.101212	0.330736	0.278816	-0.033273	-0.119564	0.00119636	0.286788	-0.191005	-643.139	-580.098
TCGA_E2_A1AZ_T	0.311785	0.311065	0.200308	0.321687	0.481216	0.179135	0.126146	0.258359	0.15695	-0.044526	0.165982	0.265604	-0.0936301	0.0979719	0.119483	0.282443	0.272723	0.244122	0.384458	0.11047	0.172596	0.318007	0.337296	0.00343786	-0.0732153	0.0336566	0.306087	-0.235677	957.098	1474.44
TCGA_E2_A1B0_T	0.248789	0.320459	0.167469	0.23701	0.463745	0.133867	0.174201	0.28369	0.133129	-0.00649878	0.113938	0.186394	-0.144168	0.0238805	0.103443	0.266515	0.251412	0.269351	0.312538	0.0657239	0.16016	0.330454	0.330579	0.00516071	-0.0948829	-0.049209	0.321442	-0.222854	641.179	779.919
TCGA_E2_A1B1_T	0.287006	0.42327	0.249925	0.22042	0.520293	0.171673	0.194277	0.292176	0.169908	-0.0537488	0.168924	0.245525	-0.126737	0.091921	0.11896	0.349224	0.29389	0.321342	0.38114	0.132561	0.19712	0.374599	0.335329	0.0479153	-0.017881	0.0909904	0.308374	-0.212135	1484.76	1591.54
TCGA_E2_A1B4_T	0.135652	0.30587	0.0305847	-0.0746809	0.450751	0.0690627	0.0116799	0.144264	0.0421007	-0.129745	0.0741132	0.0196384	-0.322858	-0.121699	0.0189347	0.261717	0.293947	0.314793	0.144855	0.0180603	0.125041	0.361181	0.323079	-0.0462338	-0.124778	-0.0269258	0.310262	-0.220589	-26.5123	-304.135
TCGA_E2_A1B5_T	0.495822	0.295163	0.27827	0.282269	0.546732	0.145648	0.191327	0.288918	0.219754	-0.0252935	0.158391	0.220876	0.229199	0.26782	0.0933431	0.298413	0.292994	0.355738	0.433479	0.148589	0.213354	0.380777	0.311414	0.0479552	0.00327955	0.0641213	0.373533	-0.190474	855.087	2593.53
TCGA_E2_A1B6_T	0.54192	0.268229	0.289776	0.395313	0.561929	0.186409	0.185006	0.277129	0.171803	-0.0354597	0.12634	0.193516	0.337933	0.36659	0.052489	0.253014	0.280759	0.309384	0.438805	0.143078	0.250757	0.360833	0.275425	0.0414446	-0.039333	-0.00771457	0.374996	-0.288759	87.5913	2747.76
TCGA_E2_A1BC_T	0.19142	0.260287	0.186447	-0.11321	0.457311	0.145063	0.184239	0.22721	0.0869353	-0.021286	0.0689514	0.0858882	-0.220497	-0.0553684	0.0926369	0.275699	0.294107	0.225353	0.148804	0.0689047	0.12679	0.363557	0.297212	0.0205022	0.000202759	0.153932	0.307711	-0.15187	866.607	285.815
TCGA_E2_A1BD_T	0.142982	0.31277	0.0889553	0.00882553	0.40518	0.0909116	0.025663	0.19484	0.0270719	-0.0888658	0.0808073	0.0295307	-0.297881	-0.102187	0.0700308	0.281148	0.277485	0.300884	0.269215	0.0552754	0.127404	0.337555	0.334346	-0.0473827	-0.147082	-0.0413745	0.325656	-0.262162	351.631	20.433
TCGA_E2_A1IE_T	0.106661	0.285989	0.0315826	-0.0276216	0.384568	0.0467891	0.00188298	0.173428	0.0362006	-0.068356	0.118063	0.0385804	-0.335633	-0.134011	0.0412906	0.238916	0.21314	0.345137	0.0754668	-0.000460675	0.111605	0.312885	0.244831	-0.0773656	-0.0964735	-0.0619153	0.270892	-0.221816	-346.138	-745.282
TCGA_E2_A1IF_T	0.209088	0.318504	0.132601	0.0362482	0.49871	0.0910847	0.102456	0.235047	0.135193	-0.0852968	0.112593	0.0725407	-0.20698	-0.0856329	0.0643181	0.279175	0.291565	0.362499	0.307867	0.107214	0.150781	0.356887	0.285079	0.0210998	-0.0811543	-0.00250948	0.312807	-0.228358	856.374	523.358
TCGA_E2_A1IG_T	0.150542	0.309155	0.212774	-0.0148356	0.476816	0.118182	0.185739	0.251919	0.122743	-0.0419499	0.133597	0.130307	-0.185244	-0.0621412	0.101435	0.294878	0.27395	0.245556	0.214622	0.12458	0.157335	0.416955	0.33314	0.016876	-0.0137511	0.1501	0.30772	-0.217436	1214.49	546.31
TCGA_E2_A1IH_T	0.39537	0.390589	0.247353	0.257955	0.50038	0.163725	0.189599	0.307212	0.205161	-0.0293585	0.187839	0.253164	0.0164721	0.154336	0.16834	0.323111	0.299419	0.28718	0.400277	0.152208	0.213067	0.328969	0.318273	0.107362	-0.0215764	0.120956	0.297691	-0.196724	1639.37	1969.11
TCGA_E2_A1II_T	0.485417	0.298804	0.274504	0.388896	0.479636	0.154669	0.165625	0.283035	0.187741	-0.0443263	0.150063	0.239659	0.0833967	0.177522	0.135669	0.303115	0.303767	0.304838	0.449065	0.136971	0.252684	0.306165	0.364723	0.134573	-0.0535609	0.0105201	0.340818	-0.227157	83.7931	2429.01
TCGA_E2_A1IJ_T	0.322465	0.367872	0.240189	0.0718679	0.501337	0.141817	0.15713	0.202091	0.163522	-0.0362545	0.129256	0.2198	-0.152439	0.000658297	0.118115	0.343954	0.324491	0.368978	0.363884	0.116432	0.207596	0.369064	0.316614	0.0600086	-0.10775	0.0872462	0.326413	-0.163552	1517.53	1483.33
TCGA_E2_A1IK_T	0.330517	0.278822	0.15855	0.157927	0.463227	0.0989108	0.130223	0.19612	0.102116	-0.0925111	0.063278	0.139852	-0.109064	0.0888607	0.102379	0.242257	0.322967	0.353246	0.298004	0.0409666	0.160607	0.351945	0.303931	0.0347899	-0.0104174	-0.00108892	0.34956	-0.221511	-133.67	1142.68
TCGA_E2_A1IL_T	0.102797	0.339631	0.0915875	-0.0652944	0.454144	0.0610549	0.0886804	0.176144	0.0480667	-0.0560729	0.0723959	0.0602707	-0.29452	-0.090361	0.0166784	0.265857	0.238116	0.294654	0.147335	0.0410816	0.131615	0.348433	0.314418	-0.0635159	-0.0716089	-0.0466555	0.300557	-0.179333	596.905	-196.82
TCGA_E2_A1IN_T	0.105698	0.371884	0.110495	-0.0250814	0.459267	0.125357	0.0950676	0.171985	0.0674397	-0.0634625	0.119408	0.114075	-0.352828	-0.0619991	0.0638828	0.286411	0.284425	0.295582	0.206106	0.0571776	0.137856	0.328286	0.299463	0.0272036	-0.14467	0.0282365	0.302203	-0.245959	1086.02	92.3896
TCGA_E2_A1IO_T	0.291643	0.375078	0.181109	0.0546376	0.483693	0.0850467	0.100054	0.179897	0.121959	-0.0635303	0.0777777	0.131414	-0.173015	0.00966691	0.116494	0.30796	0.298785	0.315841	0.313636	0.0643542	0.169735	0.357997	0.32529	-0.0119696	-0.0742782	0.0869081	0.311423	-0.256831	1289.44	910.839
TCGA_E2_A1IU_T	0.196951	0.28245	0.131875	0.0588304	0.487357	0.0861508	0.0500116	0.175563	0.0783729	-0.103789	0.12145	0.0814918	-0.103965	0.0448976	0.0388383	0.261911	0.293872	0.314145	0.228385	0.0387964	0.161701	0.338649	0.294761	-0.028363	-0.10293	-0.000160028	0.302206	-0.170033	-152.612	320.898
TCGA_E2_A1L6_T	0.153795	0.306872	0.120036	0.065012	0.443651	0.0877791	0.0818101	0.191231	0.0838784	-0.0803704	0.104607	0.0949454	-0.198836	-0.0148555	0.128054	0.272376	0.298209	0.274073	0.193561	0.0350949	0.162476	0.369695	0.348149	-0.0228771	-0.0779882	0.0144387	0.304448	-0.216104	482.456	383.339
TCGA_E2_A1L8_T	0.202132	0.365488	0.142372	0.124437	0.477425	0.106021	0.0807375	0.21197	0.11063	-0.0732555	0.126953	0.0866558	-0.279293	0.0203844	0.165905	0.285015	0.273095	0.343142	0.175098	0.106692	0.191687	0.328612	0.323506	0.00113601	-0.108685	-0.0771045	0.278861	-0.262316	730.904	435.562
TCGA_E2_A1L9_T	0.157455	0.387018	0.187408	0.0641171	0.481385	0.131603	0.139326	0.27423	0.127003	-0.0588391	0.113316	0.208019	-0.28685	-0.0400571	0.0285575	0.317102	0.296264	0.326234	0.368818	0.107294	0.191891	0.330776	0.336966	0.0566305	-0.154573	-0.00546324	0.298636	-0.19256	1404.39	887.966
TCGA_E2_A1LA_T	0.401844	0.32072	0.211786	0.223462	0.505761	0.117781	0.150012	0.272311	0.139082	-0.0536666	0.136616	0.213216	-0.0486975	0.0936195	0.133845	0.290495	0.286784	0.313023	0.411674	0.100308	0.234639	0.322948	0.321287	0.107231	-0.0394987	0.0366458	0.331034	-0.197879	670.697	1750.88
TCGA_E2_A1LB_T	0.113239	0.273431	0.127022	-0.0896403	0.449367	0.0599911	0.0363758	0.201284	0.0415218	-0.103028	0.134636	-0.0216104	-0.158789	-0.12354	0.0707286	0.245086	0.294646	0.256036	0.114731	0.0193409	0.0689122	0.368651	0.313895	-0.081526	-0.114252	-0.0389024	0.306853	-0.333262	-163.551	-460.928
TCGA_E2_A1LG_T	0.132461	0.332125	0.196212	0.211796	0.432119	0.120798	0.126157	0.206881	0.0713449	-0.125427	0.106733	-0.0457129	-0.223951	-0.0413538	0.120149	0.251246	0.222691	0.2976	0.173088	0.0305667	0.184163	0.283987	0.306051	-0.0115792	-0.200559	-0.104634	0.311408	-0.267127	-1006.85	224.022
TCGA_E2_A1LH_T	0.227578	0.263463	0.168502	-0.0263184	0.479101	0.0685842	0.0919382	0.22087	0.0802809	-0.0649696	0.104278	0.0361756	-0.127192	-0.00823063	0.0603465	0.262225	0.295795	0.286617	0.229846	0.0519814	0.137494	0.390172	0.330134	-0.0414065	-0.0583824	0.00745614	0.304067	-0.284545	-437.731	384.5
TCGA_E2_A1LI_T	0.252771	0.251201	0.189265	0.308714	0.466892	0.129843	0.0958337	0.271321	0.0943344	-0.0509477	0.195661	0.101402	-0.116352	0.0451188	0.0847825	0.24559	0.255079	0.230829	0.320361	0.117659	0.208622	0.325588	0.303323	0.0187002	-0.0713254	-0.0196403	0.333808	-0.238732	-382.113	938.109
TCGA_E2_A1LK_T	0.173877	0.240587	0.117461	0.115708	0.459919	0.124009	0.126573	0.280503	0.0695868	-0.0561282	0.0615431	0.113441	-0.278092	-0.0864394	0.0678401	0.185904	0.246084	0.261223	0.237141	0.0483533	0.194305	0.352416	0.298919	-0.0245781	-0.118128	-0.0253477	0.313566	-0.228045	-1026.88	119.69
TCGA_E2_A1LL_T	0.115047	0.257384	0.101836	0.120145	0.474788	0.118238	0.070684	0.244052	0.0784132	-0.0338861	0.207792	0.132356	-0.253777	-0.0999056	0.0490132	0.237166	0.329688	0.279255	0.206618	0.0735498	0.159509	0.305551	0.278838	-0.0133242	-0.173634	0.00159954	0.31365	-0.280096	-480.133	-164.114
TCGA_E2_A1LS_T	0.164473	0.271972	0.160989	-0.0833856	0.436183	0.101659	0.176711	0.206145	0.113923	-0.0512055	0.120905	0.0454566	-0.217098	-0.0869785	0.113834	0.278067	0.253357	0.204789	0.0913417	0.0801364	0.103613	0.376643	0.320266	-0.0281889	0.0406465	0.233153	0.299245	-0.176872	1019.3	107.418
TCGA_E2_A2P6_T	0.135079	0.266109	0.153895	0.0726045	0.485442	0.123907	0.0928993	0.190299	0.0869892	-0.049584	0.103852	0.0461046	-0.286096	-0.0314798	-0.05539	0.270056	0.26587	0.341981	0.277092	0.0529598	0.163969	0.34788	0.292591	0.0130629	-0.0802587	0.0432722	0.306284	-0.136927	79.8156	398.835
TCGA_E2_A56Z_T	0.193031	0.25635	0.068015	0.0207815	0.45748	0.0690957	0.017317	0.212624	0.0540089	-0.0773383	0.105439	0.0379597	-0.311328	-0.106848	0.0376084	0.229829	0.265562	0.31513	0.163257	0.0112022	0.128224	0.318324	0.253465	-0.0259034	-0.110677	-0.0552023	0.31414	-0.165625	-248.217	-102.121
TCGA_E2_A570_T	0.132532	0.327903	0.111473	0.00513504	0.44933	0.0925507	0.0344372	0.171027	0.0569856	-0.0867039	0.0864984	0.0681426	-0.323102	-0.101399	0.0786893	0.268243	0.257793	0.299105	0.273123	0.0419883	0.179405	0.353795	0.302959	-0.0192822	-0.132559	0.00367075	0.294699	-0.239459	814.585	60.1965
TCGA_E2_A572_T	0.183085	0.248708	0.116248	-0.0906089	0.405001	0.0614265	0.0320848	0.183785	0.0184018	-0.0519859	0.0227184	0.0499378	-0.256483	-0.100496	-0.0127434	0.211149	0.299774	0.373006	0.175458	0.00377014	0.101186	0.311519	0.255807	0.0167159	-0.0900136	-0.0795734	0.386038	-0.186774	-598.192	137.953
TCGA_E2_A573_T	0.402376	0.280323	0.263321	0.321643	0.504178	0.126298	0.155348	0.295114	0.158699	-0.0521213	0.160406	0.199722	0.0133993	0.124661	0.0466318	0.275836	0.285615	0.295623	0.426716	0.078423	0.249203	0.337222	0.331472	0.0624027	-0.0644369	0.0670602	0.339894	-0.218091	-37.795	1846.93
TCGA_E2_A574_T	0.110107	0.215636	0.0222206	0.103625	0.39846	0.0837797	0.0155135	0.233088	0.0619913	-0.0772882	0.0495883	0.0532148	-0.298485	-0.165873	0.059022	0.162183	0.23942	0.331928	0.108257	0.0359541	0.082963	0.309666	0.265897	-0.0712561	-0.212311	-0.0925152	0.305525	-0.212586	-1161.72	-746.22
TCGA_E2_A576_T	0.244827	0.280587	0.110805	3.45e-05	0.424785	0.0805215	0.0526764	0.199256	0.0546369	-0.0697663	0.0321682	-0.00471762	-0.176224	-0.0967777	0.098347	0.229403	0.274172	0.303457	0.195107	0.0223295	0.118618	0.303108	0.223578	-0.000952755	-0.132883	0.146506	0.292443	-0.241072	-33.8712	229.254
TCGA_E2_A9RU_T	0.172672	0.341876	0.105176	0.0997106	0.424068	0.109213	0.119804	0.256199	0.0836821	-0.0743056	0.0909437	0.157558	-0.315579	-0.109253	0.0928198	0.245858	0.286896	0.344728	0.276099	0.0614545	0.142802	0.296562	0.305839	0.0402149	-0.0903983	0.000722561	0.317866	-0.244074	301.55	494.424
TCGA_E9_A1N3_T	0.110877	0.297982	0.0319809	-0.0227696	0.412251	0.114265	0.0272187	0.172502	0.0226107	-0.0903291	0.0434404	0.0817738	-0.30514	-0.0711993	-0.00897865	0.212707	0.29577	0.251353	0.0697396	0.0257538	0.114789	0.346909	0.304599	-0.0494578	-0.0894302	-0.0251603	0.337657	-0.147984	-528.933	-603.628
TCGA_E9_A1N4_T	0.194144	0.272326	0.210524	0.0222522	0.468942	0.120841	0.100624	0.183037	0.0913517	-0.0958496	0.125017	0.0564226	-0.161581	-0.00810445	0.0897448	0.274873	0.288199	0.251495	0.223968	0.0405102	0.160352	0.397366	0.320857	-0.0655267	-0.0527601	-0.0317652	0.298932	-0.296362	-99.266	390.461
TCGA_E9_A1N5_T	0.115774	0.369171	0.171513	0.0469932	0.482427	0.102666	0.0991667	0.265201	0.0816765	-0.069765	0.190085	0.132575	-0.132721	-0.0750124	0.15498	0.282918	0.273143	0.274554	0.191135	0.078116	0.145705	0.390822	0.328996	-0.0350499	-0.129182	0.0511453	0.306468	-0.307314	818.135	174.562
TCGA_E9_A1N8_T	0.117365	0.221793	0.0577835	0.0890407	0.387421	0.0673721	0.0573428	0.202598	0.0612107	-0.0509199	0.141822	0.0436827	-0.302784	-0.132063	-0.000888064	0.264776	0.209259	0.299609	0.161775	0.0601435	0.129937	0.271026	0.279007	-0.0767077	-0.169413	-0.0200215	0.26926	-0.36467	-697.093	-496.88
TCGA_E9_A1N9_T	0.149557	0.276753	0.172476	-0.0627852	0.487735	0.0823667	0.153967	0.229539	0.10729	-0.0643069	0.115259	0.0238402	-0.170315	-0.11029	0.0563782	0.268212	0.276301	0.258177	0.15533	0.0365831	0.138263	0.403061	0.35456	-0.0728962	-0.0482532	0.0898082	0.31426	-0.241544	645.25	-21.7892
TCGA_E9_A1NA_T	0.19222	0.34781	0.243164	-0.116821	0.482238	0.116768	0.189274	0.2607	0.143854	-0.0804954	0.12126	0.207352	-0.149766	-0.0338328	0.0577284	0.313615	0.277277	0.247259	0.347579	0.102943	0.184723	0.416869	0.34401	0.0774333	-0.0788397	0.147862	0.31843	-0.180249	1272.69	1018.56
TCGA_E9_A1NC_T	0.37985	0.311223	0.263962	0.198375	0.537003	0.157771	0.186898	0.285123	0.179744	-0.0750667	0.112791	0.273027	0.00561835	0.0802159	0.0625074	0.283387	0.277821	0.302108	0.408296	0.115348	0.230233	0.365817	0.324548	0.103882	-0.0995909	0.0220728	0.348358	-0.290396	797.452	1701.99
TCGA_E9_A1ND_T	0.295734	0.387884	0.292739	-0.0211558	0.519312	0.128752	0.273186	0.377474	0.17484	-0.0827298	0.0943117	0.303982	-0.0927684	0.0455971	0.0883816	0.321154	0.312721	0.293067	0.478643	0.16261	0.200721	0.408444	0.384371	0.225726	-0.0219664	0.198517	0.389484	-0.216671	1703.58	2009.45
TCGA_E9_A1NE_T	0.482237	0.367418	0.315525	0.310906	0.519944	0.135051	0.179796	0.254537	0.18893	-0.0693462	0.158137	0.207009	0.0362944	0.207059	0.0995916	0.350798	0.27735	0.281388	0.4413	0.0916872	0.211279	0.354117	0.300153	0.0271878	0.0298638	0.134271	0.333248	-0.2477	1063.67	2376.42
TCGA_E9_A1NF_T	0.177123	0.409386	0.285198	-0.0654442	0.495577	0.154765	0.297317	0.335536	0.188325	-0.0723331	0.0971955	0.301527	-0.184199	0.0539345	0.102503	0.334443	0.24679	0.261967	0.402729	0.17409	0.193274	0.391618	0.342295	0.181182	0.0580705	0.195186	0.351794	-0.0740835	1967.7	1580.97
TCGA_E9_A1NG_T	0.17712	0.364628	0.263576	-0.0420712	0.486849	0.136719	0.248629	0.318129	0.182431	-0.0145374	0.153765	0.251353	-0.192289	0.00813097	0.106918	0.325662	0.273656	0.245644	0.330143	0.152985	0.1613	0.409807	0.361921	0.0879419	0.0744358	0.202145	0.322683	-0.168361	1718.94	1141.29
TCGA_E9_A1NH_T	0.148902	0.352683	0.146888	-0.0121223	0.469807	0.0857664	0.111915	0.192384	0.0953254	-0.0670368	0.0841119	0.147469	-0.267595	-0.0439228	0.0341467	0.311802	0.282637	0.344844	0.343471	0.0745565	0.209358	0.35594	0.322004	0.00688721	-0.118896	-0.00344166	0.292301	-0.240342	1207.06	645.08
TCGA_E9_A1QZ_T	0.407951	0.345989	0.216807	0.247723	0.49852	0.164927	0.173754	0.285479	0.177739	-0.0603761	0.173854	0.179363	0.0466935	0.149988	0.146699	0.308225	0.297816	0.255005	0.362035	0.133457	0.203375	0.361477	0.33459	0.0204758	-0.0138469	0.14183	0.333626	-0.217955	828.15	1799.99
TCGA_E9_A1R0_T	0.251888	0.346185	0.132945	0.0844991	0.442684	0.0811092	0.0891904	0.244658	0.104567	-0.0697559	0.123303	0.127997	-0.109118	0.0181306	0.0672901	0.283448	0.275309	0.314875	0.197943	0.0782482	0.145732	0.352475	0.321204	-0.00355157	-0.115385	0.0789621	0.312301	-0.207848	733.075	593.459
TCGA_E9_A1R2_T	0.257854	0.331461	0.131431	0.0393693	0.458974	0.10092	0.104748	0.210048	0.0933924	-0.105316	0.0951841	0.102461	-0.195811	-0.0126158	0.0690324	0.255349	0.252493	0.279043	0.250438	0.019038	0.159966	0.31782	0.304661	-0.0538163	-0.12224	0.00213369	0.284615	-0.276239	342.941	435.692
TCGA_E9_A1R3_T	0.124557	0.371999	0.196475	-0.00188259	0.504157	0.130385	0.130126	0.212632	0.131367	-0.0756977	0.0633787	0.197752	-0.226831	0.0593026	0.0278738	0.310435	0.2909	0.31173	0.370852	0.12059	0.233396	0.376284	0.327831	0.049653	-0.108552	0.0199887	0.326996	-0.0738348	936.259	967.696
TCGA_E9_A1R4_T	0.300345	0.353754	0.249064	0.119675	0.515736	0.107148	0.150406	0.238719	0.124961	-0.014622	0.0582453	0.27428	-0.18181	0.0953309	0.0657358	0.307025	0.271773	0.353183	0.470485	0.0965347	0.216492	0.321397	0.317997	0.0465	-0.123438	-0.0178484	0.346546	-0.22144	607.207	1666.57
TCGA_E9_A1R5_T	0.121611	0.375997	0.0848304	-0.0451454	0.424788	0.100056	0.0571228	0.208583	0.0736193	-0.107888	0.090098	0.0691817	-0.311014	-0.0985288	0.0980292	0.260453	0.240707	0.280886	0.249906	0.0334518	0.135238	0.313568	0.345585	-0.0256535	-0.193352	-0.0658636	0.260683	-0.23522	593.62	-80.5293
TCGA_E9_A1R6_T	0.126902	0.348111	0.106288	-0.0428232	0.426286	0.0678875	0.0403588	0.190995	0.039963	-0.0973248	0.0706499	0.101837	-0.305571	-0.0628477	0.134746	0.264762	0.270836	0.353631	0.204279	0.0522932	0.170466	0.324521	0.314235	-0.0290677	-0.169445	-0.0177659	0.319286	-0.244988	161.389	-136.789
TCGA_E9_A1R7_T	0.173191	0.358309	0.261194	-0.0902241	0.483039	0.153311	0.229491	0.302451	0.155662	-0.0885754	0.135711	0.239529	-0.165126	0.0172281	0.100571	0.321769	0.288137	0.222092	0.313606	0.13542	0.167229	0.409299	0.360689	0.0989937	-0.038994	0.162503	0.315088	-0.143046	1834.3	1109.6
TCGA_E9_A1RA_T	0.203734	0.299709	0.148026	0.0367354	0.468917	0.0978957	0.0884058	0.221026	0.087063	-0.0774049	0.0826187	0.0874699	-0.172445	-0.00956615	0.123194	0.25731	0.236204	0.319211	0.204299	0.0532274	0.15441	0.330201	0.302435	-0.0255709	-0.135164	-0.0141834	0.30455	-0.258995	378.363	439.611
TCGA_E9_A1RB_T	0.245862	0.369498	0.213307	0.0262653	0.482161	0.134767	0.218632	0.27729	0.147498	-0.0827568	0.163374	0.199502	-0.106013	0.0379359	0.139971	0.313744	0.299401	0.219092	0.317732	0.116057	0.170441	0.389545	0.357694	0.0903575	-0.0683995	0.150771	0.327653	0.015311	1351.95	1234.55
TCGA_E9_A1RC_T	0.211307	0.317913	0.246591	-0.0800826	0.457996	0.130276	0.22935	0.294437	0.139788	-0.0787596	0.126332	0.19505	-0.212955	0.0265573	0.0699412	0.290075	0.252487	0.238141	0.272961	0.114147	0.154399	0.397471	0.319455	0.0842507	-0.00221732	0.135321	0.32928	-0.119159	1618.88	1058.14
TCGA_E9_A1RD_T	0.207317	0.346156	0.248037	-0.0819353	0.478944	0.141029	0.233354	0.29419	0.152276	-0.0596991	0.126999	0.209142	-0.193285	-0.0187507	0.113618	0.318299	0.298768	0.241509	0.262079	0.141734	0.146957	0.402483	0.359246	0.0902278	-0.0608938	0.192435	0.315124	-0.199542	1595.2	958.508
TCGA_E9_A1RE_T	0.175419	0.297963	0.0839033	0.0595677	0.454139	0.108817	0.00779548	0.188507	0.0304885	-0.0897584	0.117849	0.0301564	-0.279493	-0.0717905	0.136328	0.223936	0.269188	0.307139	0.130259	0.0202201	0.0937691	0.296165	0.352078	-0.0769667	-0.10974	0.0333181	0.301412	-0.202641	-90.4902	-403.381
TCGA_E9_A1RF_T	0.198887	0.343941	0.262079	-0.0387136	0.454741	0.157862	0.255878	0.314743	0.161209	-0.0675178	0.105474	0.23414	-0.169576	0.0634828	0.101407	0.295447	0.26973	0.225495	0.288437	0.144307	0.180032	0.38265	0.316877	0.117538	0.0293105	0.178927	0.30454	-0.0879133	1734.23	1132.25
TCGA_E9_A1RG_T	0.252072	0.33345	0.149589	0.0780402	0.477102	0.0925823	0.1181	0.248542	0.0845793	-0.0466765	0.0326081	0.140997	-0.200846	-0.051081	0.0810039	0.233771	0.281747	0.341765	0.322753	0.0545498	0.164728	0.299468	0.30504	0.0231646	-0.166045	0.0575751	0.348399	-0.26094	300.814	699.082
TCGA_E9_A1RH_T	0.157457	0.319917	0.20448	-0.116158	0.466198	0.140064	0.222101	0.275112	0.122853	-0.0710856	0.111401	0.19191	-0.2016	-0.001603	0.0780764	0.298444	0.297814	0.236248	0.21386	0.112068	0.145666	0.414778	0.351245	0.0677651	-0.121975	0.200977	0.316946	-0.193384	1506.94	661.575
TCGA_E9_A1RI_T	0.155209	0.314883	0.211025	-0.0920213	0.426955	0.126778	0.215522	0.268999	0.129322	-0.073993	0.126513	0.14701	-0.211315	-0.00614686	0.113319	0.288249	0.27209	0.19239	0.181764	0.114464	0.169809	0.377776	0.329002	0.07296	0.0221	0.0887358	0.301145	-0.152127	1481.75	696.932
TCGA_E9_A226_T	0.0611691	0.348836	0.113903	0.0794041	0.47029	0.136184	0.0672256	0.198818	0.0810514	-0.0675086	0.124957	0.143064	-0.336622	-0.0502709	0.107452	0.285907	0.281702	0.245556	0.205295	0.0594544	0.136191	0.30119	0.306989	-0.022262	-0.185173	-0.0855087	0.257906	-0.263376	775.56	-89.7254
TCGA_E9_A227_T	0.34458	0.318875	0.188292	0.151024	0.469174	0.135457	0.129386	0.277486	0.131874	-0.0814593	0.0819656	0.174818	-0.143974	0.0386709	0.100884	0.281556	0.291791	0.325275	0.320099	0.0977569	0.159268	0.352329	0.338212	0.0324944	-0.104831	0.00795899	0.367135	-0.158536	815.328	1344.79
TCGA_E9_A228_T	0.129555	0.338219	0.0524424	0.0818493	0.437559	0.12749	0.0980658	0.279127	0.0446795	-0.0915413	0.129558	0.214024	-0.338144	-0.13198	0.103859	0.244313	0.245281	0.327067	0.233584	0.0310962	0.12652	0.290612	0.270887	0.00130694	-0.127425	-0.0162074	0.313139	-0.213373	35.1728	225.758
TCGA_E9_A229_T	0.174036	0.378535	0.18192	0.0756875	0.508678	0.142426	0.134618	0.218917	0.107528	-0.0625151	0.120549	0.209614	-0.238357	0.0651214	0.0519523	0.321864	0.267778	0.30923	0.339954	0.0761518	0.158488	0.343105	0.334947	0.0459243	-0.137454	0.0331903	0.29996	-0.23875	1451.22	926.695
TCGA_E9_A22A_T	0.374907	0.416527	0.237694	0.169404	0.477676	0.150469	0.161946	0.262274	0.16078	-0.0415317	0.103148	0.252646	-0.170331	0.0610856	0.115555	0.311934	0.310947	0.34726	0.442728	0.121444	0.18608	0.309549	0.325917	0.0858015	-0.10071	0.0853193	0.312365	-0.157011	1643.97	1548.89
TCGA_E9_A22B_T	0.211496	0.380861	0.172369	0.0835949	0.461647	0.120165	0.0972539	0.245481	0.122896	-0.0441682	0.104682	0.172495	-0.306462	0.00114609	0.0638083	0.273072	0.31628	0.376291	0.242849	0.0588363	0.189375	0.337548	0.349227	0.0410324	-0.0711186	0.0580662	0.323393	-0.207052	955.304	484.701
TCGA_E9_A22D_T	0.525467	0.345464	0.30787	0.319973	0.51187	0.139809	0.19834	0.254201	0.18951	0.000426341	0.149187	0.24116	-0.0169893	0.18234	0.0940122	0.34007	0.307751	0.357821	0.470407	0.131749	0.23706	0.325326	0.319104	0.0780944	-0.0809503	0.0942435	0.327284	-0.152668	626.876	2511.94
TCGA_E9_A22E_T	0.304841	0.382662	0.221685	0.078411	0.516539	0.137305	0.16083	0.253592	0.137461	-0.0787491	0.139451	0.193582	-0.244016	-0.0135753	0.104838	0.33757	0.325364	0.312358	0.378756	0.122991	0.171145	0.328831	0.340451	0.0410937	-0.162578	0.0235211	0.341715	-0.188764	1874.83	1176.21
TCGA_E9_A22G_T	0.229008	0.26539	0.0935324	0.25863	0.409747	0.137837	0.0815592	0.224741	0.0979683	-0.092166	0.217655	0.0556265	-0.173673	-0.0525844	0.118945	0.23655	0.240388	0.278638	0.183644	0.0419536	0.170388	0.272787	0.284167	-0.0394545	-0.106578	-0.0193141	0.276972	-0.256655	-925.962	107.581
TCGA_E9_A22H_T	0.200595	0.323453	0.133157	0.181172	0.448844	0.131419	0.0768579	0.180966	0.0590192	-0.0738201	0.16767	0.0982169	-0.233752	0.00619749	0.0751485	0.264857	0.247495	0.276059	0.192467	0.0526549	0.157715	0.301742	0.285095	-0.0287633	-0.111357	0.0291465	0.276037	-0.189962	-72.3943	456.237
TCGA_E9_A243_T	0.455978	0.377067	0.345767	0.372074	0.545017	0.197695	0.232308	0.294003	0.223412	-0.00670663	0.23532	0.28854	0.127119	0.226164	0.147874	0.375404	0.292269	0.304249	0.52628	0.146939	0.287286	0.376782	0.346488	0.137254	-0.0718668	0.11449	0.348863	-0.0725775	1321.6	2737.67
TCGA_E9_A244_T	0.182629	0.305909	0.142952	0.16709	0.493215	0.133238	0.0778988	0.260232	0.11084	-0.136125	0.12921	0.156866	-0.184911	-0.038071	0.144597	0.236108	0.254655	0.265379	0.171765	0.0822194	0.132189	0.312332	0.313889	-0.0547123	-0.150597	-0.0190977	0.312674	-0.32554	19.3816	-5.66138
TCGA_E9_A245_T	0.122256	0.239237	0.0326971	-0.0480551	0.420954	0.12336	0.00940971	0.156111	0.043503	-0.110073	0.0536489	0.117969	-0.277993	-0.0971124	0.107567	0.228093	0.226259	0.283073	0.113767	0.0147867	0.119803	0.369939	0.3096	0.0164852	-0.116339	-0.0540658	0.337039	-0.209928	-202.829	-275.262
TCGA_E9_A247_T	0.159097	0.32831	0.0393386	0.00582125	0.418363	0.0921065	0.0254762	0.2544	0.0274782	-0.13179	0.0712707	0.0622833	-0.282659	-0.111306	0.0271	0.234469	0.284638	0.284794	0.137896	0.0419271	0.0947744	0.295864	0.294873	-0.061445	-0.221607	-0.0343736	0.268183	-0.169646	-279.366	-431.51
TCGA_E9_A248_T	0.440742	0.299345	0.260998	0.327623	0.500531	0.171216	0.185073	0.273104	0.163817	-0.0722987	0.1692	0.229179	0.122374	0.226759	0.134274	0.284221	0.253554	0.300575	0.451843	0.0879873	0.22268	0.335102	0.340021	0.0461713	-0.134546	-0.0311087	0.331952	-0.246358	419.645	2027.36
TCGA_E9_A249_T	0.191566	0.322198	0.102094	0.0901455	0.470464	0.073497	0.030764	0.212801	0.0592979	-0.0966767	0.109789	0.101105	-0.263637	-0.0676018	0.14598	0.286043	0.243878	0.275598	0.236848	0.0307805	0.181736	0.306663	0.30946	-0.0472212	-0.167359	0.0166144	0.275446	-0.282	-174.347	110.515
TCGA_E9_A24A_T	0.149259	0.374499	0.209313	0.0907858	0.487789	0.146808	0.133405	0.197287	0.12303	-0.0561446	0.121482	0.272134	-0.270923	0.0873378	0.0834401	0.324343	0.282196	0.285881	0.313937	0.0919804	0.196505	0.360529	0.351606	0.0590221	-0.07	-0.00446739	0.309534	-0.197946	1143.88	1134.49
TCGA_E9_A2JS_T	0.166153	0.333401	0.112882	0.0699307	0.410849	0.0948785	0.0418834	0.210733	0.064813	-0.101536	0.0569485	0.0938214	-0.326848	-0.076249	0.151408	0.210291	0.271718	0.334265	0.239944	0.0270796	0.139225	0.297058	0.303525	-0.0161394	-0.190202	0.0128901	0.300562	-0.300521	225.693	19.2799
TCGA_E9_A2JT_T	0.517841	0.266133	0.371996	0.310521	0.556547	0.192163	0.231911	0.259355	0.242329	-0.0521272	0.0999931	0.290321	0.520133	0.560908	0.138237	0.337695	0.280614	0.336736	0.456718	0.150141	0.236802	0.377831	0.27703	0.0643457	-0.0088238	0.0161486	0.404708	-0.237489	996.815	3091.68
TCGA_E9_A3HO_T	0.28386	0.264191	0.125178	0.186772	0.468628	0.0738142	0.0795738	0.22247	0.0576607	-0.0668167	0.128981	0.0445916	-0.199982	-0.03632	0.0425906	0.270253	0.24845	0.313804	0.28961	0.00668037	0.127889	0.338247	0.293089	-0.0425311	-0.175173	-0.0633771	0.323351	-0.22268	-140.152	794.836
TCGA_E9_A3QA_T	0.402499	0.300954	0.323211	0.324535	0.514638	0.12324	0.208926	0.328215	0.202078	-0.00316002	0.184643	0.346084	0.139444	0.201625	0.0755804	0.335703	0.278625	0.320333	0.486982	0.159926	0.256044	0.393475	0.307925	0.0888793	-0.0996944	0.0447228	0.355609	-0.177486	329.949	2192.84
TCGA_E9_A3X8_T	0.424074	0.294302	0.249677	0.0459142	0.456905	0.110482	0.123297	0.221583	0.154762	-0.0673475	0.049092	0.147397	-0.0409951	-0.0161389	0.0814186	0.282754	0.289958	0.326014	0.377931	0.0843873	0.151694	0.355775	0.284095	0.0711748	-0.122805	0.0778169	0.332815	-0.201823	937.436	1484.11
TCGA_E9_A54Y_T	0.184579	0.288776	0.0475629	0.093392	0.422207	0.0647683	0.0406741	0.176706	0.029064	-0.0420308	0.10142	-0.0294848	-0.158945	-0.0617217	0.0708998	0.219093	0.28215	0.383291	0.277129	0.024722	0.112169	0.263351	0.269344	-0.0501991	-0.129828	0.0189072	0.327676	-0.233671	-1113.24	97.9198
TCGA_E9_A5FK_T	0.492992	0.337778	0.297404	0.16149	0.512003	0.140973	0.20363	0.251626	0.193135	-0.00526048	0.0770921	0.185123	0.143666	0.172787	0.0711946	0.309214	0.30481	0.37281	0.41714	0.105535	0.198787	0.369367	0.292984	0.0775709	-0.0410837	0.127915	0.380791	-0.191456	800.16	2369.86
TCGA_E9_A5FL_T	0.171936	0.3606	0.0991829	0.120675	0.485644	0.0949355	0.121454	0.308281	0.10657	-0.0642491	0.0995309	0.197365	-0.32703	-0.130282	0.00637861	0.257367	0.310172	0.348688	0.290435	0.0809913	0.145842	0.331196	0.33765	0.0887362	-0.0479403	-0.031324	0.287852	-0.219456	333.112	575.377
TCGA_E9_A5UO_T	0.087288	0.263748	-0.00321081	0.0101589	0.412607	0.0504746	-0.0239944	0.221454	0.0054262	-0.0853293	0.0973838	0.0198971	-0.386672	-0.135776	-0.0718164	0.208562	0.202397	0.359363	0.0476113	-0.0108576	0.08725	0.316013	0.247209	-0.0639717	-0.149079	-0.0727083	0.317191	-0.137209	-1159.6	-775.059
TCGA_E9_A6HE_T	0.237431	0.328227	0.179622	0.0857717	0.445157	0.117285	0.11062	0.263585	0.0869406	-0.00539764	0.0991901	0.171932	-0.25228	-0.0586008	0.121715	0.28601	0.257243	0.338623	0.33101	0.082726	0.157272	0.318231	0.304469	0.0644712	-0.061328	0.075608	0.316592	-0.266769	719.691	874.007
TCGA_EW_A1IW_T	0.225363	0.335265	0.167381	0.191549	0.466231	0.138363	0.100243	0.237554	0.104134	-0.100431	0.1517	0.125095	-0.165425	-0.0218875	0.164661	0.259488	0.259337	0.328268	0.250936	0.082784	0.177222	0.32966	0.293391	-0.0111173	-0.0601854	0.0569352	0.297684	-0.231541	656.718	554.323
TCGA_EW_A1IX_T	0.140343	0.396853	0.142658	-0.00769008	0.496092	0.122459	0.0992353	0.179615	0.102505	-0.0549106	0.0776057	0.167865	-0.207796	0.000609382	0.104949	0.318078	0.260991	0.341207	0.226416	0.0552837	0.176188	0.359267	0.321915	0.0358384	-0.0201798	0.0589039	0.306376	-0.181387	1145.16	509.44
TCGA_EW_A1IY_T	0.353561	0.336442	0.231702	0.29953	0.462072	0.141288	0.141156	0.242181	0.163179	-0.027336	0.205947	0.211173	-0.0774784	0.0839214	0.117385	0.30108	0.304615	0.258914	0.278089	0.108472	0.227325	0.328694	0.330174	0.0267661	-0.0300496	0.0564716	0.285109	-0.259534	1185.18	1570.2
TCGA_EW_A1IZ_T	0.516519	0.291297	0.293345	0.274874	0.507636	0.117822	0.170574	0.232895	0.183542	0.0189118	0.0934526	0.186577	0.187009	0.253729	0.0435129	0.314312	0.30722	0.35402	0.429999	0.0944593	0.213492	0.331546	0.286358	0.0641011	-0.00321037	0.00546134	0.33849	-0.179237	262.413	2386.99
TCGA_EW_A1J1_T	0.254899	0.330778	0.137015	0.132119	0.417211	0.104401	0.0647011	0.174543	0.0701899	-0.11662	0.0807228	0.201541	-0.18293	0.0492777	0.032217	0.261889	0.232725	0.302602	0.261526	0.019303	0.188749	0.334958	0.269172	0.0245307	-0.0411863	-0.0545723	0.30206	-0.186935	79.0765	913.185
TCGA_EW_A1J2_T	0.209486	0.381292	0.212968	0.01989	0.501253	0.124686	0.139817	0.247589	0.117374	-0.0614218	0.123167	0.180003	-0.216051	0.0102356	0.114943	0.325948	0.278499	0.338799	0.303688	0.0806837	0.175192	0.371799	0.344342	0.0473353	-0.0601985	0.0723691	0.299602	-0.238227	1223.45	994.908
TCGA_EW_A1J3_T	0.150932	0.347783	0.133887	0.176767	0.44889	0.104733	0.0880983	0.196554	0.0824966	-0.053324	0.166396	0.0639783	-0.317541	-0.0478158	0.136855	0.292472	0.268272	0.309546	0.207877	0.0613386	0.147401	0.329749	0.310162	-0.0255647	0.00221407	0.0820772	0.269225	-0.237656	182.485	150.916
TCGA_EW_A1J5_T	0.323523	0.356028	0.251686	0.223614	0.476634	0.155031	0.132496	0.213689	0.124617	-0.0788144	0.167551	0.195005	-0.0965525	0.12259	0.0809093	0.304435	0.279184	0.303842	0.336539	0.0784012	0.199051	0.362104	0.355093	0.0530521	-0.0518594	0.0794396	0.312586	-0.240314	506.863	1562.15
TCGA_EW_A1J6_T	0.316147	0.304419	0.136242	0.19028	0.437213	0.119983	0.121701	0.23879	0.0945873	-0.0448137	0.0790859	0.136336	-0.153558	0.0592838	0.0502566	0.233618	0.276575	0.275301	0.27299	0.0765499	0.216204	0.320979	0.30281	0.0169137	-0.0448104	-0.0634326	0.314019	-0.209437	-100.429	1192.75
TCGA_EW_A1OV_T	0.488984	0.320643	0.302127	0.296995	0.525696	0.17516	0.204627	0.28545	0.195023	-0.069233	0.0909039	0.274037	0.209984	0.28624	0.0699505	0.340469	0.346039	0.315268	0.507674	0.132505	0.218013	0.360647	0.275409	0.0998429	-0.0503545	0.0832443	0.359477	-0.218347	941.474	2603.23
TCGA_EW_A1OX_T	0.0858715	0.222013	0.023443	-0.0536883	0.4131	0.054684	-0.0508778	0.214809	0.0190248	-0.0731277	0.0904868	0.0253838	-0.376742	-0.173045	-0.00723779	0.22679	0.190135	0.338007	-0.0147144	-0.0380532	0.0522006	0.291935	0.234883	-0.0867175	-0.0898712	-0.0586639	0.327313	-0.141218	-1283.36	-1181.66
TCGA_EW_A1OZ_T	0.2007	0.392281	0.130671	0.163838	0.471522	0.109001	0.0956509	0.260787	0.076765	-0.0527289	0.121871	0.163501	-0.224886	-0.0214221	0.11422	0.240331	0.266511	0.380538	0.314231	0.0469837	0.166593	0.28804	0.295082	0.0429427	-0.0773777	0.0324877	0.301697	-0.303366	651.083	709.581
TCGA_EW_A1P0_T	0.221594	0.322255	0.144137	0.0999906	0.442591	0.106498	0.0739663	0.212581	0.0891404	-0.113911	0.107196	0.0926876	-0.262033	0.00722582	0.06763	0.234386	0.243498	0.272194	0.21849	0.0365304	0.148439	0.311622	0.310717	-0.0183463	-0.0295005	-0.0652033	0.290398	-0.281192	187.382	324.453
TCGA_EW_A1P1_T	0.299629	0.39564	0.248458	0.128668	0.523264	0.149193	0.217114	0.307858	0.188796	-0.0276356	0.157278	0.23465	-0.168098	-0.0106192	0.122855	0.319353	0.283932	0.305863	0.379422	0.169268	0.193744	0.404856	0.353389	0.0804817	0.0321113	0.115851	0.338981	-0.167398	1638.33	1483.15
TCGA_EW_A1P3_T	0.173904	0.327441	0.111516	0.144001	0.429039	0.110531	0.0891464	0.20695	0.103526	-0.0452635	0.132432	0.068665	-0.21255	-0.0652211	0.109466	0.276291	0.269248	0.356752	0.269341	0.0829537	0.152963	0.345431	0.315211	-0.0358298	-0.0270024	0.0650303	0.287457	-0.168549	425.828	400.275
TCGA_EW_A1P4_T	0.358245	0.331709	0.255101	0.319631	0.530488	0.161933	0.115699	0.314377	0.166214	-0.0459508	0.223022	0.301995	-0.0954692	0.0568717	0.0677036	0.32692	0.23795	0.286007	0.385251	0.155166	0.279161	0.306915	0.328869	0.059622	-0.139901	0.0646061	0.34419	-0.129042	163.253	1538.31
TCGA_EW_A1P5_T	0.186645	0.355776	0.192071	0.0974621	0.457761	0.135829	0.107321	0.226447	0.0791607	-0.0604232	0.103616	0.192286	-0.244555	0.0245601	0.0179871	0.269707	0.270418	0.239647	0.312735	0.058052	0.19474	0.343374	0.318668	0.0328132	-0.10477	-0.0190558	0.305953	-0.158968	181.565	963.35
TCGA_EW_A1P6_T	0.174787	0.36617	0.0820704	0.00526797	0.443379	0.102889	0.0701196	0.165468	0.0499896	-0.0942428	0.0543647	0.0850356	-0.200501	-0.0362207	0.0897767	0.264421	0.262632	0.301209	0.209202	0.0568449	0.105763	0.328318	0.339744	-0.0494688	-0.191537	-0.00978858	0.292656	-0.23036	597.08	-51.689
TCGA_EW_A1P7_T	0.439566	0.318695	0.334628	0.231814	0.564221	0.166112	0.222268	0.273548	0.260039	-0.0300349	0.121031	0.289139	0.375501	0.381394	0.134198	0.363197	0.275547	0.292725	0.462261	0.163536	0.250636	0.415054	0.351734	0.0635219	0.0357986	0.105613	0.389865	-0.246046	1164.23	2591.07
TCGA_EW_A1P8_T	0.225619	0.316571	0.194132	0.242236	0.442111	0.145196	0.122194	0.297981	0.152549	-0.0768884	0.137408	0.338144	-0.140489	0.0256438	0.102371	0.249533	0.26308	0.253401	0.428792	0.0994281	0.253269	0.319343	0.343028	0.0536768	-0.0813721	-0.0408144	0.318166	-0.300162	271.803	1361.06
TCGA_EW_A1PA_T	0.209402	0.322823	0.101742	0.0686065	0.443867	0.0849323	0.0757125	0.173104	0.074494	-0.0886147	0.100481	0.111289	-0.143401	-0.00288021	0.0612261	0.262093	0.284552	0.383762	0.208454	0.0350263	0.157631	0.35281	0.300681	-0.0292279	-0.135256	0.0666564	0.315919	-0.171685	297.656	325.603
TCGA_EW_A1PB_T	0.447791	0.318781	0.320216	0.282901	0.49565	0.173249	0.230099	0.343005	0.201216	-0.00459424	0.227718	0.297867	-0.0782666	0.105607	0.0802128	0.358065	0.307213	0.327466	0.529611	0.103408	0.278506	0.345468	0.325642	0.127437	-0.123411	0.0178005	0.363245	-0.103707	121.223	2406.91
TCGA_EW_A1PD_T	0.131306	0.347253	0.133289	0.0633092	0.476498	0.118527	0.0721129	0.233664	0.113424	-0.0811488	0.104025	0.129089	-0.259643	-0.096399	0.132107	0.286391	0.203428	0.309065	0.2019	0.050779	0.127368	0.31943	0.282164	-0.0421015	-0.0944823	-0.0159405	0.30993	-0.205767	836.221	43.4815
TCGA_EW_A1PE_T	0.272683	0.387435	0.24462	0.149693	0.517626	0.117495	0.166227	0.197694	0.13927	-0.0482448	0.12907	0.216366	-0.145114	0.09941	0.0510922	0.314177	0.271861	0.293048	0.362248	0.0839753	0.203629	0.36171	0.335071	0.0716224	-0.0127652	0.0906348	0.349017	-0.11749	958.82	1421.55
TCGA_EW_A1PG_T	0.134276	0.349527	0.138497	0.00871934	0.466897	0.0814287	0.107984	0.168268	0.123646	-0.0395153	0.14821	0.101575	-0.221612	-0.0671771	0.107224	0.287875	0.312529	0.304197	0.252571	0.0903629	0.167132	0.392088	0.352041	-0.0285969	-0.0547744	0.0438069	0.293278	-0.196239	828.853	127.046
TCGA_EW_A1PH_T	0.22211	0.293795	0.124218	0.201054	0.460944	0.123741	0.0805579	0.241983	0.100158	-0.0914688	0.159133	0.053059	-0.184743	-0.0232947	0.0221366	0.227047	0.292637	0.254901	0.241107	0.0343971	0.123713	0.325517	0.337956	-0.0203624	-0.166032	0.079023	0.275615	-0.262805	-291.965	208.551
TCGA_EW_A2FR_T	0.200645	0.345399	0.188085	0.0872313	0.51514	0.126442	0.181211	0.27541	0.119973	-0.043815	0.102012	0.227603	-0.249542	-0.032999	0.0561599	0.300585	0.294187	0.333834	0.288438	0.091879	0.193838	0.323109	0.297957	0.0325071	-0.11834	-0.0168011	0.335022	-0.234137	1605.37	757.632
TCGA_EW_A2FS_T	0.296271	0.3159	0.133834	0.151633	0.448799	0.111443	0.0703539	0.223022	0.105209	-0.027618	0.10168	0.0524045	-0.0460134	0.0493108	0.121332	0.26335	0.280991	0.2578	0.239067	0.0881288	0.174614	0.363116	0.310633	-0.0112522	0.0416717	-0.0212174	0.331598	-0.206928	143.457	806.987
TCGA_EW_A2FV_T	0.316479	0.34414	0.195271	0.213918	0.498023	0.114709	0.170821	0.27897	0.127707	-0.119375	0.122037	0.168085	-0.129192	0.0714636	0.0846858	0.309049	0.282392	0.352878	0.321709	0.0807958	0.161757	0.325656	0.290134	0.0325096	-0.0726614	0.113179	0.336874	-0.214544	653.008	1075.78
TCGA_EW_A2FW_T	0.166129	0.296484	0.0672547	0.110889	0.443394	0.0853367	0.0531322	0.202118	0.040879	-0.110356	0.126961	0.0582794	-0.294013	-0.0868831	0.101208	0.240445	0.227593	0.299344	0.160277	0.0427959	0.143824	0.304582	0.253208	-0.0179056	-0.0713087	0.0468414	0.310336	-0.137471	132.225	-177.315
TCGA_EW_A423_T	0.253885	0.295618	0.137506	0.0251491	0.488315	0.104865	0.0971427	0.206403	0.064611	-0.0731342	0.0263202	0.0817795	-0.254302	-0.0510423	-0.0486873	0.26032	0.282462	0.336112	0.336023	0.0234732	0.177747	0.323671	0.293828	-0.0113045	-0.0549098	0.0156505	0.33725	-0.195667	-131.721	966.509
TCGA_EW_A6S9_T	0.114797	0.350652	0.125298	0.0361901	0.475176	0.0915234	0.0874717	0.219462	0.066104	-0.084328	0.0978918	0.130384	-0.243964	-0.0569639	0.0462021	0.30617	0.260083	0.300729	0.228156	0.0450094	0.16397	0.331258	0.266712	-0.0161122	-0.163662	-0.0223092	0.318421	-0.216279	621.107	113.01
TCGA_EW_A6SA_T	0.117682	0.245	-0.0547482	0.014947	0.382276	0.0833195	-0.0403426	0.15463	-0.0024697	-0.119832	0.0993016	-0.0465873	-0.338467	-0.133142	0.0467152	0.212603	0.221149	0.331278	0.0835379	0.0171291	0.0749412	0.293594	0.243967	-0.0946327	-0.10857	-0.0290741	0.30998	-0.153034	-857.944	-998.171
TCGA_EW_A6SB_T	0.443836	0.245348	0.304482	0.307652	0.500194	0.137788	0.133685	0.298404	0.197746	-0.018099	0.185869	0.236992	0.17422	0.200826	0.0877392	0.274472	0.308281	0.271718	0.472893	0.103001	0.261256	0.36047	0.325835	0.0984641	-0.0940368	-0.0153557	0.338525	-0.222934	-444.374	2237.7
TCGA_EW_A6SC_T	0.150245	0.374702	0.187501	0.190034	0.477455	0.126415	0.137308	0.245792	0.110678	-0.0370138	0.155749	0.150793	-0.217659	0.00092409	0.146972	0.306539	0.27021	0.257911	0.280857	0.0752509	0.189908	0.349276	0.338817	0.0149902	0.0513978	0.159838	0.311444	-0.196292	994.513	750.416
TCGA_EW_A6SD_T	0.288645	0.326757	0.222083	0.145665	0.461311	0.095715	0.153813	0.230487	0.135052	-0.0368153	0.114696	0.187322	-0.0639053	0.0516788	0.0688968	0.265283	0.264007	0.29127	0.402594	0.0509982	0.182511	0.312146	0.273117	0.015834	-0.148525	-0.025128	0.324351	-0.138349	423.871	1202.92
TCGA_GI_A2C8_T	0.130006	0.266771	0.106137	-0.0823042	0.430617	0.154529	0.072644	0.190686	0.0656605	-0.0257749	0.0537779	0.0321276	-0.198918	-0.0703505	0.0225164	0.243051	0.190838	0.298732	0.107615	0.0594977	0.0603703	0.328993	0.301695	-0.102262	0.0883486	0.0633569	0.355849	-0.203459	461.101	-302.372
TCGA_GM_A2D9_T	0.161128	0.305553	0.170741	0.00614136	0.499976	0.101569	0.103732	0.217192	0.0843441	-0.0558973	0.0674617	0.0715567	-0.243799	-0.0712845	0.0248184	0.259497	0.302514	0.363361	0.27062	0.0529557	0.170183	0.332893	0.33178	0.0117607	-0.0385984	-0.00192997	0.312224	-0.244463	539.083	621.297
TCGA_GM_A2DA_T	0.397995	0.331068	0.221039	0.216186	0.517464	0.128068	0.128721	0.21486	0.174554	-0.0701991	0.132475	0.128054	-0.0979553	0.0862202	0.101179	0.312486	0.334185	0.3696	0.31766	0.103106	0.183152	0.350213	0.304405	0.0254693	-0.00842274	0.0918914	0.318226	-0.189765	1024.18	1561.27
TCGA_GM_A2DB_T	0.336668	0.269344	0.13531	0.222441	0.475439	0.0713821	0.0667703	0.304258	0.102357	-0.0159285	0.0147388	0.105254	-0.0122982	0.0768742	0.0513185	0.206636	0.297128	0.357471	0.29773	0.0416625	0.213769	0.338244	0.314983	0.00794834	-0.191989	-0.105456	0.367775	-0.206392	-417.932	1027.41
TCGA_GM_A2DC_T	0.231451	0.270137	0.0990834	-0.0959629	0.436767	0.0705454	0.0565434	0.189003	0.0637392	-0.0576157	0.0388181	-0.00365904	-0.255304	-0.0346617	0.00427287	0.245036	0.225156	0.350515	0.149785	0.0204677	0.152992	0.298074	0.302939	-0.0438389	-0.0792779	0.0129447	0.30593	-0.242379	-243.392	-10.0409
TCGA_GM_A2DD_T	0.465375	0.317602	0.271492	0.270938	0.526075	0.159379	0.223296	0.292185	0.18316	-0.0329392	0.082919	0.257402	-0.0344726	0.103123	0.0790163	0.306019	0.333473	0.356186	0.483921	0.119191	0.237557	0.34789	0.352151	0.0839521	-0.0733797	0.0582228	0.387641	-0.212861	1239.56	2256.8
TCGA_GM_A2DF_T	0.333471	0.308839	0.231834	0.263843	0.486329	0.121247	0.132566	0.301019	0.147598	-0.0659178	0.153693	0.242913	0.0672674	0.134583	0.0674855	0.28784	0.274467	0.327143	0.421287	0.119215	0.227681	0.384438	0.325633	0.0903724	0.00101737	0.0353161	0.389571	-0.204714	593.381	1669.51
TCGA_GM_A2DH_T	0.388569	0.282557	0.205733	0.341853	0.472634	0.111694	0.0938432	0.257313	0.134245	-0.0293541	0.138644	0.183203	-0.0582919	0.144269	0.112771	0.266363	0.246818	0.318627	0.31194	0.049357	0.184306	0.324093	0.333171	0.0161163	-0.0576596	-0.0470773	0.329549	-0.307819	-38.9479	1572.07
TCGA_GM_A2DI_T	0.46247	0.363212	0.308927	0.279149	0.536959	0.151689	0.196759	0.254503	0.20416	-0.0443447	0.132156	0.271735	0.0988981	0.187898	0.148549	0.366123	0.290437	0.320255	0.451421	0.123879	0.231393	0.370458	0.303876	0.0624396	0.0403905	0.126674	0.38888	-0.249567	1367.19	2613.78
TCGA_GM_A2DK_T	0.260258	0.364358	0.144345	0.0825276	0.485173	0.0954607	0.139417	0.314881	0.125299	-0.0789293	0.0676987	0.149897	-0.211286	-0.0678306	0.0391434	0.281385	0.301524	0.365672	0.319312	0.112425	0.162118	0.369791	0.299381	0.0719703	-0.0478159	0.0820777	0.339894	-0.170493	813.227	912.052
TCGA_GM_A2DL_T	0.158383	0.362988	0.18278	0.0917883	0.458605	0.112702	0.167618	0.314302	0.119132	-0.055497	0.126141	0.197604	-0.267391	-0.0148811	0.092335	0.300022	0.280811	0.352512	0.313837	0.111017	0.195629	0.347926	0.328641	0.0515368	-0.124679	0.0245181	0.321636	-0.229771	1176.56	774.953
TCGA_GM_A2DM_T	0.175403	0.348359	0.152235	0.00825023	0.458305	0.112634	0.0740979	0.213171	0.0563139	-0.103518	0.0517521	0.241487	-0.259227	-0.00583848	0.0834145	0.266456	0.271273	0.307743	0.279974	0.0496127	0.210386	0.365724	0.344236	0.0553384	-0.0142518	0.00493186	0.348454	-0.173955	-320.405	635.344
TCGA_GM_A2DN_T	0.395304	0.308335	0.279247	0.222164	0.522965	0.146913	0.134475	0.203973	0.163111	-0.0628909	0.194351	0.215461	-0.0611409	0.0715937	0.0874447	0.326094	0.318188	0.312057	0.391542	0.0961208	0.233229	0.355615	0.291024	0.0335268	-0.0601026	0.0224667	0.315309	-0.19922	671.258	1905.2
TCGA_GM_A2DO_T	0.536618	0.246088	0.340408	0.378576	0.544128	0.153853	0.201772	0.248757	0.188951	-0.0284557	0.193278	0.18399	0.410602	0.46654	0.158444	0.293146	0.309578	0.330168	0.438582	0.108267	0.225948	0.349274	0.291661	0.0663019	-0.011982	0.0396351	0.377892	-0.242327	202.912	3011.54
TCGA_GM_A3NW_T	0.205926	0.287267	0.136603	0.0648653	0.445369	0.129303	0.0638469	0.171544	0.0708627	-0.123064	0.0938606	0.0570401	-0.205079	-0.0698548	0.0837959	0.243937	0.226145	0.303361	0.209367	0.0151829	0.170077	0.325701	0.283649	0.00288073	-0.0186056	0.131391	0.296771	-0.199087	-29.7735	278.005
TCGA_GM_A3XL_T	0.385337	0.255269	0.242823	0.301158	0.431283	0.0968915	0.113025	0.304507	0.120958	-0.0700164	0.108927	0.203873	-0.0802428	0.0138804	0.0595486	0.224674	0.254045	0.357165	0.414832	0.0937591	0.239464	0.308653	0.305771	0.0449462	-0.118465	-0.0212271	0.324873	-0.306946	-581.926	1442.57
TCGA_GM_A4E0_T	0.353055	0.317539	0.285124	0.06036	0.503916	0.16887	0.19624	0.256126	0.181545	-0.0523658	0.104876	0.208859	-0.139758	0.00238206	0.0765812	0.343632	0.307464	0.308301	0.47103	0.145294	0.200504	0.397199	0.340023	0.11941	0.00994002	0.113186	0.347997	-0.140707	1572.56	1919.17
TCGA_GM_A5PV_T	0.240787	0.285821	0.120192	0.0071299	0.452455	0.0745782	0.0560879	0.180158	0.0706393	-0.0738201	0.0585463	0.0686292	-0.240861	-0.025148	0.031096	0.234214	0.281121	0.330013	0.24173	0.020375	0.161279	0.335184	0.311541	0.00473663	-0.0616176	-0.0287625	0.312143	-0.236393	-553.451	525.06
TCGA_GM_A5PX_T	0.212429	0.329628	0.147244	-0.0411208	0.468334	0.106285	0.101598	0.205896	0.0944232	-0.073845	0.104956	0.0899188	-0.229897	-0.0945697	0.0198558	0.291472	0.271861	0.327069	0.20839	0.0743159	0.105098	0.360241	0.309701	0.0199198	-0.079796	0.0407965	0.306136	-0.171542	963.396	533.942
TCGA_HN_A2NL_T	0.297631	0.240886	0.154909	0.253541	0.4178	0.105435	0.0821722	0.266459	0.0862172	-0.120641	0.181676	0.0361837	-0.115364	-0.0236177	0.1017	0.257595	0.260767	0.301011	0.240507	0.0300849	0.120099	0.297541	0.283385	0.0172784	-0.116522	-0.0343553	0.304592	-0.354169	-802.991	592.725
TCGA_HN_A2OB_T	0.143508	0.330381	0.126496	-0.0631583	0.478586	0.104121	0.10371	0.186583	0.0803482	-0.0500596	0.0920604	0.0870052	-0.217614	-0.0738884	0.0864188	0.290237	0.287133	0.330551	0.189705	0.0660158	0.12831	0.355237	0.334152	0.00463316	-0.123636	0.118033	0.319936	-0.277303	1233.87	259.981
TCGA_JL_A3YX_T	0.132196	0.291492	0.0771897	0.0207003	0.406478	0.106946	0.0333206	0.197757	0.0510709	-0.0975614	0.0575821	0.00861119	-0.284876	-0.11241	0.0826129	0.241249	0.267882	0.318465	0.202563	0.0406251	0.127613	0.30626	0.300817	-0.0417669	-0.128753	0.0538609	0.288001	-0.297522	-51.4452	-295.153
TCGA_LD_A66U_T	0.377173	0.294851	0.220922	0.0714268	0.465061	0.0943724	0.111786	0.208034	0.13173	-0.0385923	0.0607097	0.12924	-0.0591188	-0.00762987	0.0415981	0.285811	0.285888	0.295173	0.333211	0.064919	0.159616	0.337686	0.312629	0.0384071	-0.0199341	0.116313	0.339171	-0.256951	685.894	1394.35
TCGA_LD_A74U_T	0.17768	0.37732	0.219882	-0.000602097	0.502105	0.148954	0.163526	0.255674	0.118697	-0.0706285	0.0844198	0.243306	-0.199604	-0.0640136	0.101675	0.29673	0.299408	0.358402	0.320776	0.0908832	0.174871	0.386033	0.305421	0.0860753	-0.116796	0.0561464	0.316351	-0.251478	1134.52	1031.59
TCGA_LD_A7W6_T	0.219269	0.311621	0.154481	0.079947	0.467015	0.0840598	0.0700347	0.189475	0.0803182	-0.116466	0.101885	0.0705756	-0.202511	-0.0466632	0.0917156	0.268341	0.253605	0.349179	0.208174	0.0157813	0.138968	0.350444	0.313438	-0.0219623	-0.0706656	0.0157865	0.27622	-0.252451	249.404	418.13
TCGA_LD_A9QF_T	0.458327	0.360975	0.317932	0.250661	0.544304	0.151176	0.25921	0.308457	0.237807	0.0106965	0.180759	0.345038	0.049917	0.144218	0.0710971	0.34746	0.300577	0.345815	0.535963	0.164147	0.269619	0.39251	0.32702	0.157282	-0.0135346	0.135615	0.382025	-0.166034	1424.44	2651.91
TCGA_LL_A440_T	0.187156	0.39539	0.237014	0.0285459	0.522041	0.160181	0.224469	0.314618	0.176552	-0.038046	0.113201	0.269386	-0.145287	-0.0105896	0.0961093	0.316085	0.269283	0.3173	0.430096	0.163703	0.220755	0.417641	0.370429	0.155626	0.00479178	0.194437	0.342403	-0.205598	1640.28	1630.77
TCGA_LL_A50Y_T	0.257476	0.304328	0.146391	0.0286639	0.458595	0.0858592	0.087851	0.1932	0.0722943	-0.067741	0.0683273	0.156184	-0.0792455	0.017821	0.0817998	0.271878	0.2661	0.339019	0.338063	0.0503318	0.210408	0.360987	0.32402	0.0782705	-0.0463776	0.0627783	0.336744	-0.187804	54.9037	946.645
TCGA_LL_A5YL_T	0.332961	0.313876	0.177925	0.12615	0.455767	0.11888	0.124621	0.229824	0.108692	-0.0335421	0.125432	0.108211	-0.0587618	-0.0119145	0.108671	0.255752	0.284149	0.346279	0.382893	0.0781077	0.200741	0.336339	0.294796	0.0629513	-0.109924	0.0479711	0.315583	-0.188268	476.512	1160.59
TCGA_LL_A5YM_T	0.270455	0.286152	0.159252	0.0245641	0.451916	0.0673054	0.0998408	0.269016	0.075117	-0.0713032	0.055024	0.121438	-0.243041	-0.0802776	0.0931925	0.248596	0.266249	0.387306	0.265132	0.090187	0.146131	0.298507	0.218432	0.092852	-0.0310663	0.106121	0.319103	-0.21823	138.059	518.819
TCGA_LL_A5YN_T	0.474105	0.293073	0.279994	0.191702	0.505051	0.137021	0.187574	0.202313	0.168332	-0.0514071	0.0281863	0.199843	0.212266	0.211473	0.101894	0.277038	0.290179	0.398545	0.455066	0.0966601	0.232011	0.338103	0.297013	0.0870639	-0.0684152	0.054682	0.386797	-0.222962	291.24	2330.96
TCGA_LL_A5YO_T	0.495174	0.296162	0.324692	0.314777	0.524323	0.154782	0.259302	0.288134	0.206396	-0.0126996	0.0694756	0.310781	0.269664	0.296131	0.116759	0.307577	0.272678	0.359876	0.525142	0.116267	0.238882	0.362892	0.323164	0.125269	-0.0849644	0.0642958	0.385888	-0.193269	742.63	2763.31
TCGA_LL_A5YP_T	0.234671	0.356863	0.227202	0.181941	0.491609	0.129825	0.158178	0.290819	0.127993	-0.0519499	0.116709	0.268124	-0.160249	0.0213299	0.0922828	0.265626	0.261578	0.282292	0.359119	0.114761	0.189595	0.380611	0.292634	0.0612613	-0.030202	0.127532	0.321537	-0.262806	1154.44	942.427
TCGA_LL_A6FP_T	0.131229	0.21428	0.0277036	-0.126668	0.43462	0.0811857	0.0139954	0.159798	0.0137172	-0.0497785	-0.00949309	0.00503968	-0.314119	-0.159791	-0.0404954	0.158603	0.28642	0.331793	0.164815	-0.0115689	0.13471	0.289291	0.272097	-0.0137832	-0.156402	-0.0239761	0.31717	-0.146178	-1023.31	-501.393
TCGA_LL_A6FQ_T	0.19384	0.324514	0.118182	-0.00664534	0.450495	0.102901	0.112993	0.255048	0.061679	-0.0763093	0.00957924	0.115733	-0.250296	-0.0377348	0.0255069	0.234155	0.255875	0.367176	0.264283	0.044607	0.159246	0.312337	0.314007	0.0142487	0.0044592	0.0457373	0.32929	-0.17963	29.0491	594.777
TCGA_LL_A6FR_T	0.107104	0.296099	0.0824862	0.0263997	0.462704	0.137056	0.140218	0.239132	0.0625988	-0.0939657	0.0758803	0.170974	-0.278365	-0.124143	0.0592947	0.264478	0.294853	0.361958	0.296103	0.0556962	0.126315	0.330813	0.318672	0.0657695	-0.168467	0.00403046	0.332185	-0.239065	400.209	238.183
TCGA_LL_A73Y_T	0.258269	0.331594	0.206892	0.137484	0.52694	0.135631	0.173128	0.270796	0.150469	-0.080051	0.139042	0.229031	-0.0375173	0.057179	0.103808	0.300645	0.266415	0.276731	0.288212	0.0809421	0.193013	0.413657	0.328203	0.0201981	-0.0677203	0.0729617	0.316162	-0.312473	720.271	1106.61
TCGA_LL_A73Z_T	0.322549	0.304225	0.206234	0.110449	0.508899	0.127718	0.172612	0.247916	0.134935	-0.0695082	0.128435	0.181281	-0.104141	0.00670504	0.0538861	0.285342	0.292319	0.306092	0.353516	0.0679079	0.189067	0.369259	0.322976	0.041939	-0.179964	0.0149906	0.344264	-0.264343	927.374	1336.81
TCGA_LL_A740_T	0.176479	0.334721	0.160304	0.0411903	0.492205	0.133812	0.20316	0.266097	0.0952332	-0.0486824	0.0539188	0.232916	-0.199463	-0.0532046	0.0270887	0.276176	0.261347	0.347744	0.316376	0.0428376	0.212597	0.349176	0.308392	0.0365505	-0.201509	-0.0100455	0.36899	-0.160909	1027.72	660.579
TCGA_LL_A7SZ_T	0.431887	0.27522	0.269102	0.207514	0.491398	0.104089	0.153096	0.296567	0.163192	-0.0743168	0.0940819	0.254997	0.14702	0.155372	0.0582116	0.253549	0.249541	0.351006	0.471834	0.097057	0.203574	0.338881	0.277773	0.117205	-0.0888532	0.0952588	0.364353	-0.218766	549.14	1995.37
TCGA_LL_A7T0_T	0.281408	0.302266	0.159138	0.110025	0.440277	0.0902714	0.0716561	0.264012	0.0678482	-0.060721	0.084228	0.0927923	-0.182398	-0.0167452	0.0595292	0.240453	0.268187	0.294058	0.276249	0.0278192	0.170649	0.295217	0.282569	0.000213721	-0.1551	-0.0364041	0.292656	-0.252902	19.0397	682.926
TCGA_LL_A8F5_T	0.297219	0.27522	0.193929	0.177807	0.496767	0.099734	0.152346	0.2811	0.120685	-0.0775028	0.158581	0.212358	0.0113448	0.0289825	0.0749104	0.212511	0.222667	0.346137	0.382871	0.127733	0.213367	0.370497	0.279994	0.00992744	-0.156023	0.0227504	0.306545	-0.32898	25.1888	1073.7
TCGA_LL_A9Q3_T	0.275547	0.305265	0.193522	0.0178795	0.483632	0.107013	0.10084	0.220452	0.112484	-0.00868329	0.00343523	0.0961548	-0.223719	-0.0281669	-0.034236	0.270567	0.272035	0.371891	0.328512	0.0416767	0.156324	0.299764	0.30316	0.0364697	-0.0714982	0.068561	0.346743	-0.225026	333.554	896.87
TCGA_OK_A5Q2_T	0.325471	0.344279	0.228191	0.205733	0.502801	0.103822	0.115122	0.207802	0.12418	-0.0912952	0.173885	0.150601	0.0467095	0.0749659	0.131527	0.285403	0.289674	0.350129	0.401932	0.0880095	0.173664	0.368194	0.310691	-0.00135579	-0.076141	0.0314089	0.320583	-0.205354	705.118	1385.95
TCGA_OL_A5D6_T	0.191277	0.321891	0.162166	-0.00231187	0.467441	0.111402	0.15295	0.224177	0.0953725	0.0110255	0.0531353	0.135187	-0.188419	-0.0505758	-2.66e-05	0.267714	0.280416	0.342945	0.313486	0.0387525	0.189906	0.345236	0.313087	0.0234677	-0.149152	0.0123343	0.345073	-0.18115	997.529	594.783
TCGA_OL_A5D7_T	0.415261	0.261369	0.267878	0.301178	0.424611	0.127012	0.105027	0.248513	0.156016	-0.0906074	0.125768	0.189578	0.059021	0.133189	0.0656595	0.216992	0.226932	0.308816	0.412452	0.119839	0.225645	0.337783	0.275653	0.101043	-0.0826948	-0.032594	0.330113	-0.227188	-413.289	1738.12
TCGA_OL_A5D8_T	0.179609	0.32449	0.0897171	0.0601526	0.41292	0.0741729	0.0562251	0.164728	0.0199153	-0.101495	0.0613874	0.065228	-0.24599	-0.0451143	0.0490066	0.274687	0.260584	0.304831	0.297133	-0.0180374	0.168386	0.315866	0.326234	-0.00902491	-0.077417	0.0300634	0.312111	-0.178895	29.5127	440.371
TCGA_OL_A5DA_T	0.241702	0.292915	0.130822	0.00840536	0.425664	0.0578136	0.0529347	0.153575	0.0488587	-0.101194	0.0736289	0.0171546	-0.239467	-0.0865603	0.0299476	0.267974	0.243176	0.321214	0.218967	0.0210997	0.149509	0.317462	0.315777	-0.0338922	-0.140517	-0.00569326	0.293643	-0.267223	40.1952	323.09
TCGA_OL_A5RU_T	0.385163	0.304252	0.205582	0.126904	0.516419	0.0998797	0.146935	0.183594	0.151793	-0.0556058	0.0498439	0.137601	0.0931413	0.115259	0.0482539	0.283074	0.27093	0.363219	0.317891	0.061094	0.193709	0.358505	0.340016	0.0290582	0.0666061	0.0499983	0.356105	-0.203952	371.123	1607.8
TCGA_OL_A5RV_T	0.136949	0.291341	0.0963144	-0.0142528	0.465932	0.0528913	0.0489002	0.16847	0.0571683	-0.0539833	0.0658293	0.056391	-0.190418	-0.0808127	0.0956784	0.261526	0.287995	0.341674	0.216645	0.0184964	0.11086	0.35925	0.309095	-0.0508791	-0.0806953	0.0554423	0.294401	-0.170038	42.8247	-84.1727
TCGA_OL_A5RW_T	0.148426	0.280152	0.162001	0.12995	0.443302	0.118337	0.116391	0.220394	0.106116	-0.0840744	0.0828457	0.153807	-0.186654	-0.0160064	0.00439395	0.251619	0.296653	0.368458	0.302329	0.0749409	0.174353	0.324207	0.305325	0.0211816	-0.13179	-0.00800606	0.318533	-0.235836	-211.462	527.196
TCGA_OL_A5RX_T	0.215154	0.317262	0.152012	0.000350459	0.474454	0.0986492	0.0730648	0.176437	0.105297	-0.0743279	0.0880425	0.0590046	-0.0970932	-0.0256945	0.10766	0.268286	0.286644	0.324453	0.280996	0.0605184	0.169984	0.367942	0.309175	-0.0325946	-0.0619401	0.0560038	0.317722	-0.272194	278.347	542.543
TCGA_OL_A5RY_T	0.434194	0.327303	0.298947	0.271914	0.538199	0.164673	0.208417	0.339196	0.20909	-0.0351276	0.142774	0.318642	0.235861	0.228722	0.114499	0.326448	0.283937	0.315705	0.475456	0.134226	0.258107	0.372288	0.336287	0.124344	-0.0353218	0.11216	0.379423	-0.162843	1324.04	2339.75
TCGA_OL_A5RZ_T	0.171423	0.24552	0.0733634	0.0775602	0.401571	0.0762366	0.0372747	0.206217	-0.00028632	-0.110635	0.04851	-0.0106127	-0.256127	-0.0860923	0.0138575	0.171305	0.250331	0.350991	0.221658	-0.0228766	0.1142	0.271054	0.264465	-0.0409576	-0.118663	-0.0607141	0.300808	-0.156587	-476.523	-340.385
TCGA_OL_A5S0_T	0.285757	0.305607	0.220129	0.226981	0.471943	0.151578	0.169687	0.312085	0.147364	-0.0708309	0.146035	0.27387	-0.120003	0.0115222	0.0677302	0.267446	0.273861	0.28628	0.381337	0.0971705	0.19556	0.338151	0.278914	0.0793735	-0.0347374	0.0947366	0.308329	-0.259973	762.74	1236.5
TCGA_OL_A66H_T	0.243002	0.343076	0.186369	0.1058	0.496691	0.127659	0.115978	0.260491	0.106387	-0.0513894	0.0361494	0.22322	-0.138626	0.0458488	0.011674	0.279333	0.297039	0.361034	0.379309	0.0543632	0.186058	0.364741	0.412527	0.0842514	-0.0019762	0.0715968	0.353073	-0.0610854	602.4	1366.73
TCGA_OL_A66I_T	0.510515	0.295779	0.339756	0.365717	0.524061	0.154605	0.190523	0.263299	0.2187	-0.0568208	0.150263	0.36431	0.0212652	0.106952	0.117576	0.346043	0.332634	0.321068	0.445981	0.155214	0.277955	0.383421	0.303524	0.117995	-0.0915768	0.098465	0.322196	-0.225908	989.492	2629.01
TCGA_OL_A66J_T	0.191602	0.329981	0.168713	-0.0589252	0.470865	0.0675825	0.094546	0.266476	0.107384	-0.123362	0.104344	0.136387	-0.231405	-0.0911455	0.0626185	0.286416	0.256754	0.290325	0.23	0.0646647	0.121375	0.349238	0.315794	0.0249664	-0.0302363	0.0189793	0.313014	-0.220201	807.601	448.603
TCGA_OL_A66K_T	0.142872	0.297359	0.102915	-0.0542735	0.470705	0.0969163	0.0650653	0.164213	0.0880793	-0.0922849	0.0693413	0.0384463	-0.26968	-0.075146	0.0714317	0.288515	0.234625	0.322765	0.201695	0.0363957	0.159204	0.333235	0.308059	-0.0203516	-0.0716768	0.0956267	0.311897	-0.210435	606.47	10.4407
TCGA_OL_A66L_T	0.346486	0.318323	0.236233	0.0475905	0.444212	0.107328	0.126755	0.262141	0.14008	-0.0326601	0.0547004	0.165303	-0.0938901	-0.0121	0.0266086	0.288362	0.284563	0.353088	0.364466	0.0932374	0.173808	0.357831	0.343534	0.0932303	0.00370441	0.19934	0.338609	-0.174413	892.883	1361.45
TCGA_OL_A66N_T	0.32713	0.26099	0.188371	0.0253462	0.469381	0.151928	0.135612	0.216529	0.11463	-0.0435426	0.0874042	0.10198	-0.0237122	-0.00898342	0.103639	0.271885	0.284115	0.340475	0.30667	0.0748075	0.141007	0.361355	0.256947	0.0569928	-0.0867574	0.0918676	0.36724	-0.181063	692.798	1065.94
TCGA_OL_A66O_T	0.15143	0.262124	0.0392023	0.0302255	0.384911	0.061126	0.00789672	0.196017	0.0176476	-0.0957017	0.0541007	-0.00888741	-0.259936	-0.11054	0.0110541	0.226505	0.247486	0.372165	0.136314	0.00169458	0.0751698	0.298586	0.270922	-0.0493412	-0.0933486	-0.0128982	0.311994	-0.187365	-181.421	-308.686
TCGA_OL_A66P_T	0.528827	0.336514	0.345804	0.196842	0.510158	0.129334	0.21606	0.304163	0.211146	0.0402031	0.0717127	0.291976	0.163892	0.165037	0.0735663	0.29829	0.310834	0.353594	0.527616	0.144843	0.230128	0.357381	0.354481	0.155442	-0.0210638	0.142064	0.391024	-0.0865876	1072.52	2607.65
TCGA_OL_A6VO_T	0.225412	0.257647	0.139957	0.244085	0.415666	0.155858	0.070873	0.308012	0.0960175	-0.0912651	0.10405	0.0736311	-0.145039	-0.0334308	0.130982	0.242	0.213538	0.243533	0.277108	0.0530282	0.15148	0.301601	0.293271	0.0139292	-0.111	-0.0714237	0.298328	-0.316762	-456.001	481.549
TCGA_OL_A6VQ_T	0.197597	0.356891	0.144981	0.10639	0.478251	0.108318	0.103657	0.178305	0.135921	-0.049535	0.10792	0.103169	-0.142421	-0.0187813	0.124982	0.299382	0.293201	0.314388	0.199595	0.0766915	0.16172	0.377326	0.342365	-0.0168723	0.0260333	0.152565	0.306304	-0.18327	924.365	644.193
TCGA_OL_A6VR_T	0.120444	0.270172	0.00546758	-0.0897004	0.417213	0.0297416	-0.0154506	0.170927	0.000407139	-0.0945285	0.0568582	0.00527524	-0.204518	-0.120436	0.0965689	0.206188	0.246991	0.338744	0.0822621	0.00805748	0.113638	0.326836	0.313016	-0.0742779	-0.152203	-0.0840524	0.298682	-0.17097	-840.982	-430.485
TCGA_OL_A97C_T	0.284665	0.405329	0.213312	0.0720135	0.483956	0.142405	0.0716481	0.247157	0.0974264	-0.0911282	0.163698	0.204583	-0.238605	-0.0893909	0.0895354	0.288713	0.301617	0.378897	0.258219	0.0607273	0.151062	0.360715	0.286034	0.000182507	-0.158642	-0.0321667	0.350775	-0.238	462.795	698.643
TCGA_PE_A5DC_T	0.192681	0.289408	0.083056	0.0776777	0.420272	0.0808482	0.0471143	0.236464	0.0642779	-0.0890083	0.0699977	0.0338978	-0.247999	-0.127074	0.0408816	0.248552	0.276267	0.332663	0.224362	0.0360416	0.140988	0.326361	0.260334	-0.0196112	-0.107708	-0.00503077	0.321211	-0.181677	-66.8186	108.201
TCGA_PE_A5DD_T	0.285513	0.313018	0.165041	0.0894303	0.472739	0.10267	0.0903619	0.197113	0.102206	-0.0402464	0.0781416	0.0876612	-0.193655	-0.0555556	0.0697671	0.261957	0.311421	0.364757	0.295547	0.0434554	0.160199	0.34565	0.271716	0.0111987	-0.0950193	0.0406009	0.315608	-0.182125	669.998	857.343
TCGA_PE_A5DE_T	0.495713	0.295591	0.298043	0.273974	0.545253	0.117766	0.184416	0.232771	0.191347	0.0130398	0.0988916	0.223572	0.086395	0.154068	0.0587482	0.331895	0.286622	0.350076	0.44255	0.130635	0.251872	0.350312	0.343075	0.0491125	-0.00598485	0.0460436	0.349032	-0.119835	663.311	2520.06
TCGA_PL_A8LV_T	0.294779	0.231679	0.183249	0.231522	0.490304	0.16319	0.111414	0.243852	0.143039	-0.0440792	0.126644	0.158993	0.0107919	0.0311978	0.0742783	0.251177	0.239106	0.294872	0.285767	0.0804036	0.178368	0.354199	0.313067	-0.0107053	-0.11825	-0.0521747	0.351833	-0.274022	-31.8391	1001.1
TCGA_PL_A8LX_T	0.154064	0.280701	0.0549803	-0.0863725	0.463696	0.0441132	0.0639203	0.209991	0.0325057	-0.024475	-0.0040232	0.122988	-0.293957	-0.0844924	-0.0282818	0.255308	0.220943	0.336618	0.282111	0.0493626	0.152209	0.35756	0.314249	0.0614973	-0.0491372	-0.0207011	0.327195	-0.0558648	-326.966	378.339
TCGA_PL_A8LY_T	0.261151	0.294876	0.14353	0.00264308	0.45052	0.0797067	0.0742431	0.189276	0.0613123	-0.0885358	0.161229	0.0291255	-0.143738	-0.107876	0.0994054	0.23139	0.326578	0.320266	0.251492	0.0346794	0.134876	0.360196	0.322545	0.00134399	-0.122436	-0.0669243	0.33427	-0.274411	-575.298	253.883
TCGA_PL_A8LZ_T	0.394001	0.319988	0.29759	0.302141	0.492771	0.170229	0.17606	0.296697	0.180117	-0.0499632	0.210612	0.25191	-0.0361836	0.111237	0.0969738	0.306437	0.271725	0.307216	0.404669	0.15596	0.221171	0.38486	0.34242	0.0869497	-0.124052	-0.00630557	0.333969	-0.211485	1156.73	2028.5
TCGA_S3_A6ZF_T	0.236079	0.336909	0.158903	0.178138	0.439977	0.0983313	0.0840185	0.227238	0.0857857	-0.0112618	0.0807586	0.0910987	-0.133411	0.0142506	0.0854002	0.257725	0.237519	0.30766	0.291092	0.0426065	0.198639	0.29109	0.303244	0.0222989	-0.100861	-0.0138995	0.312108	-0.250152	304.868	778.83
TCGA_S3_A6ZG_T	0.233297	0.306305	0.170467	0.120816	0.497554	0.115676	0.0573224	0.230126	0.0686558	-0.0724297	0.136476	0.0828474	-0.228824	0.0138446	0.0858443	0.265215	0.256598	0.324471	0.289644	0.0526791	0.143962	0.305018	0.293545	0.00457607	-0.116179	0.0979039	0.297904	-0.172097	146.158	532.18
TCGA_S3_A6ZH_T	0.211773	0.308731	0.101871	0.0872519	0.461832	0.0738954	0.0767421	0.251078	0.0617945	-0.0559557	0.112121	0.0489803	-0.253898	-0.0289902	0.0906854	0.224011	0.263961	0.342774	0.17947	0.0528513	0.154631	0.307186	0.308383	-0.0210794	-0.14825	0.0309154	0.295522	-0.272919	-454.849	164.085
TCGA_S3_AA0Z_T	0.22769	0.271829	0.255277	0.25022	0.497448	0.124635	0.109836	0.25422	0.100601	-0.015166	0.191202	0.164522	-0.12487	0.00620012	0.0311373	0.252755	0.239687	0.279581	0.373717	0.081642	0.226082	0.334523	0.297966	0.0443174	-0.0848292	-0.0230346	0.301515	-0.231976	-174.309	1084.79
TCGA_S3_AA10_T	0.432113	0.300497	0.323148	0.407766	0.53127	0.159903	0.193667	0.277408	0.203451	-0.0840927	0.191295	0.321117	0.104841	0.213489	0.111255	0.30522	0.236854	0.335884	0.459029	0.16037	0.277274	0.363522	0.327052	0.0847732	-0.0303982	0.0659537	0.336422	-0.218347	309.518	2268.12
TCGA_S3_AA11_T	0.0967998	0.264004	0.0574482	-0.0737185	0.439453	0.0651895	-0.00878105	0.164952	0.00237583	-0.124936	0.0389185	-0.00793864	-0.312272	-0.141374	0.0644472	0.233223	0.264223	0.273531	0.0936023	-0.005904	0.114947	0.296582	0.332768	-0.0544255	-0.116205	-0.0259339	0.28992	-0.269743	-385.409	-546.47
TCGA_S3_AA12_T	0.152034	0.326615	0.0650515	0.0107726	0.402822	0.0431843	0.0278669	0.154073	0.0145624	-0.085684	0.0966149	0.0345258	-0.296798	-0.0833387	0.0931769	0.220594	0.244865	0.31709	0.220845	0.0333871	0.129308	0.304055	0.288457	-0.0546924	-0.110928	-0.039486	0.286003	-0.186133	-392.883	-296.005
TCGA_S3_AA14_T	0.144707	0.35669	0.102452	0.0177891	0.465568	0.0876994	0.0809375	0.164672	0.0531761	-0.0678245	0.102267	0.0704727	-0.257978	-0.0643111	0.126691	0.279485	0.276099	0.353807	0.150897	0.013113	0.106638	0.352501	0.304696	-0.0458518	-0.15613	0.00295884	0.318521	-0.291966	737.299	-91.8314
TCGA_S3_AA15_T	0.41246	0.356841	0.305091	0.312117	0.521762	0.146244	0.188285	0.340207	0.201412	-0.0774966	0.150664	0.264695	0.316644	0.306225	0.0983708	0.29088	0.278959	0.300437	0.510187	0.152377	0.251474	0.410716	0.330443	0.131517	0.0157493	0.185494	0.375416	-0.222616	1365.65	2443.08
TCGA_S3_AA17_T	0.42396	0.334401	0.320642	0.287475	0.53233	0.155579	0.182027	0.199984	0.16799	-0.0830774	0.133782	0.24261	0.115341	0.232515	0.124446	0.314398	0.249339	0.349974	0.457169	0.0678578	0.250663	0.381024	0.301846	0.057428	-0.0163642	0.0280568	0.337586	-0.205548	570.605	2333.17
TCGA_UL_AAZ6_T	0.157855	0.294611	0.096591	0.0773534	0.431221	0.061015	0.036422	0.231049	0.0101424	-0.0750421	0.0376237	0.114482	-0.344334	0.00790618	0.00185653	0.231168	0.270334	0.380882	0.288206	0.0293225	0.158849	0.290474	0.251827	-0.0146792	-0.170908	-0.00164367	0.299012	-0.143457	-744.706	45.3675
TCGA_UU_A93S_T	0.20887	0.270201	0.157049	0.161321	0.403811	0.11828	0.0625597	0.252922	0.0578023	-0.0134253	0.183024	0.0555002	-0.243172	-0.0409849	0.11282	0.213262	0.230371	0.28182	0.237224	0.0353848	0.163609	0.291086	0.224405	-0.022291	-0.169122	-0.106709	0.32092	-0.160347	-755.879	360.285
TCGA_V7_A7HQ_T	0.219969	0.31069	0.0883781	-0.0708384	0.414023	0.0605235	0.065246	0.198848	0.0401295	-0.0789508	0.029172	0.111552	-0.216418	-0.102177	0.00962475	0.22829	0.262904	0.339993	0.291164	0.0384624	0.148385	0.308386	0.307644	0.0254731	-0.13641	0.03805	0.330122	-0.17779	237.377	409.538
TCGA_W8_A86G_T	0.104642	0.315917	0.102915	-0.131211	0.445666	0.0671794	0.0618794	0.145159	0.033727	-0.0877646	0.0423385	0.00559566	-0.259817	-0.158211	0.0497302	0.256502	0.273839	0.328226	0.157527	0.0163385	0.104415	0.380178	0.332168	-0.0707421	-0.155483	-0.00108977	0.296318	-0.262581	216.673	-456.132
TCGA_WT_AB41_T	0.460917	0.329147	0.296509	0.164481	0.464451	0.100943	0.150607	0.246052	0.151186	-0.020479	0.0731705	0.186788	0.119001	0.19868	0.0804167	0.272087	0.282878	0.343974	0.46362	0.0886306	0.219154	0.322118	0.351691	0.123697	0.0193874	0.0949043	0.351272	-0.0843867	260.609	2216.14
TCGA_WT_AB44_T	0.173236	0.328685	0.175593	-0.0535237	0.472182	0.105998	0.0994301	0.183174	0.114789	-0.0366048	-0.0162382	0.0749553	-0.281639	-0.0767583	0.110541	0.238096	0.260544	0.323871	0.281559	0.0791677	0.177283	0.355199	0.320084	0.0401286	-0.086939	-0.000437479	0.35132	-0.248536	618.629	473.153
TCGA_XX_A899_T	0.326507	0.371799	0.247777	0.206476	0.487512	0.139647	0.182093	0.258789	0.183229	-0.0424475	0.112889	0.198668	0.0686814	0.155678	0.170253	0.301756	0.261086	0.33375	0.400342	0.12698	0.207108	0.393497	0.361571	0.0594888	-0.0481775	0.179907	0.335332	-0.214596	1223.21	1884.75
TCGA_XX_A89A_T	0.280826	0.366374	0.250925	0.126597	0.497794	0.155073	0.180891	0.27064	0.166955	-0.0788905	0.119703	0.257567	-0.169409	0.0158418	0.0745001	0.314546	0.302193	0.27288	0.456148	0.11798	0.204599	0.381294	0.326133	0.0845367	-0.0764117	0.00235187	0.322071	-0.152724	1736.45	1699.43
TCGA_Z7_A8R5_T	0.374442	0.290758	0.222263	0.0373537	0.494414	0.117201	0.148309	0.253375	0.145027	-0.0320289	0.0830467	0.178173	-0.00284472	0.0156573	0.0864445	0.283944	0.323473	0.354723	0.41516	0.0799759	0.168291	0.377677	0.335452	0.107269	-0.0592177	0.0929362	0.351982	-0.155217	626.61	1567
TCGA_Z7_A8R6_T	0.172439	0.316079	0.100324	0.116974	0.440215	0.075206	0.0601969	0.223153	0.0644794	-0.0177775	0.106086	0.0971463	-0.26013	-0.100785	0.0914426	0.253185	0.249573	0.325839	0.222804	0.0461707	0.160206	0.296133	0.316305	-0.024977	-0.123528	0.0655978	0.286924	-0.311268	-91.6762	161.677

## Sheet: Supplementary File 3
Supplementary File 3: Different expressional genes among the distinct ICI phenotypes
ICI cluster A vs ICI cluster B								ICI cluster B vs ICI cluster C								ICI cluster A vs ICI cluster C
Gene name	AverExpA	AverExpB	logFC	logCPM	PValue	Change		Gene name	AverExpB	AverExpC	logFC	logCPM	PValue	Change		Gene name	AverExpA	AverExpC	logFC	logCPM	PValue	Change
CD38	210.69	674	1.62485	2.8863	7.26e-48	Up		CD38	674	185.91	-2.23235	3.36733	6.74e-22	Down		SOX8	503.336	75.0127	-2.57002	2.90966	2.89e-11	Down
CD79B	188.252	610.706	1.66617	2.82947	2.72e-57	Up		SOX8	373.913	75.7692	-1.98692	2.37101	4.4e-09	Down		DLX6	54.8147	3.56962	-4.0333	-0.267252	5.08e-16	Down
CD6	346.22	1053.79	1.55841	3.55814	4.16e-81	Up		KRT33A	8.69647	24.4615	1.57718	-2.18275	4.52e-09	Up		USH1C	38.5603	16.9367	-1.39333	-0.617411	6.6e-05	Down
CYP24A1	388.418	190.515	-1.36904	2.33166	2.19e-10	Down		DLX6	35.9506	3.5641	-3.44605	-0.804088	1.79e-15	Down		PROM1	4706.77	1881.14	-1.31822	6.1607	0.000112454	Down
SLAMF7	699.065	2084.38	1.52677	4.52247	1.45e-58	Up		PROM1	5612.07	1905.26	-1.49304	6.35533	2.1e-06	Down		SYN1	252.502	109.228	-1.3012	1.98373	3.31e-07	Down
ANK1	778.808	161.774	-2.05023	2.88672	7.55e-40	Down		MATK	332.635	119.936	-1.55664	2.44949	1.82e-16	Down		IYD	172.261	565.177	1.56567	1.89955	7.06e-09	Up
IBSP	179.621	452.607	2.22989	3.03878	1.01e-42	Up		CD79B	610.706	199.026	-1.88435	3.32859	2.67e-16	Down		PRSS3	38.1336	9.03797	-2.20337	-0.738041	2.95e-09	Down
STAP1	39.4677	127.602	1.66948	0.519463	7.11e-67	Up		TKTL1	22.5882	2.58974	-2.7988	-1.75869	6.67e-14	Down		DCN	22078.5	64293.4	1.45842	8.87399	1.2e-29	Up
TNFRSF17	53.7392	172.212	1.63031	1.02263	8.6e-35	Up		TRAF3IP3	843.885	331.115	-1.52327	3.69851	1.76e-25	Down		MARCO	321.974	130.329	-1.62734	2.35817	2.41e-06	Down
TNFRSF9	135.022	349.014	1.38228	1.97537	6.35e-52	Up		ETV7	588.059	256.308	-1.35536	3.19171	4.77e-15	Down		CYP24A1	388.418	156.899	-1.72457	2.62991	0.000255909	Down
CHRDL2	423.306	153.911	-1.61641	2.36076	1.85e-20	Down		PRSS3	24.1953	9.15385	-1.54364	-1.29134	2.56e-06	Down		ABCC2	133.409	801.241	2.25065	1.92501	6.11e-26	Up
PHF21B	167.483	51.56	-1.58949	0.995615	9.78e-19	Down		ZBTB32	63.5694	27.6538	-1.42478	0.132179	2.91e-17	Down		KCNG1	384.188	111.709	-2.08211	2.66549	2.41e-08	Down
CLDN18	10.7543	30.7576	1.49466	-1.3681	4.07e-34	Up		CD6	1053.79	343.295	-1.80452	4.03545	3.56e-28	Down		ANK1	778.808	74.8861	-3.28802	3.30757	2.06e-16	Down
RASGRP2	153.418	454.972	1.56779	2.40641	4.01e-81	Up		WAS	1002.53	450.538	-1.30022	4.00036	5.88e-28	Down		MYOC	268.532	16.6962	-4.26528	2.15151	1.08e-08	Down
FGF10	1516.41	645.882	-1.42685	4.17301	7.7e-15	Down		STMN4	7.01882	34.2692	2.38787	-2.07859	3.52e-31	Up		MYOM2	144.364	644.734	1.78454	1.96257	5.46e-16	Up
ACAP1	387.55	1031.28	1.3842	3.62817	1.93e-76	Up		ATP1A2	224.056	703.962	1.65534	2.33318	4.89e-15	Up		VCAN	18069.9	47745.4	1.31725	8.54295	9.99e-24	Up
TBX21	43.1918	136.814	1.62213	0.619699	2.48e-66	Up		MARCO	532.031	131.692	-2.23349	2.9696	9.26e-13	Down		C6	72.7996	217.101	1.57612	0.670482	3.8e-10	Up
ICAM3	57.9375	189.831	1.67563	1.08211	2.35e-84	Up		RUNX3	1586.81	666.987	-1.35871	4.61855	3.75e-22	Down		MAGEC2	116.203	28.6076	-2.06175	0.767894	0.00478746	Down
CST7	199.894	600.424	1.54402	2.77233	2.53e-80	Up		ABCC2	130.664	811.167	2.35969	1.9348	5.58e-33	Up		FOXC1	1977.29	573.633	-1.87939	4.92478	1.59e-10	Down
SP140	162.351	496.527	1.57697	2.45542	1.99e-91	Up		KCNG1	243.494	113.013	-1.34711	1.9963	1.36e-05	Down		CHRDL2	423.306	51.3671	-3.20722	2.66581	4.49e-14	Down
SCGN	311.539	111.732	-1.39842	1.95813	6.34e-10	Down		SLAMF7	2084.38	712.359	-1.80276	4.9966	3.09e-22	Down		KCNH2	479.703	141.557	-1.89417	2.86566	2.21e-10	Down
PTPRC	1849.93	5955.63	1.66914	5.9566	2.98e-104	Up		SH2D2A	373.849	119.064	-1.77273	2.5593	1.33e-27	Down		PHF21B	167.483	51.6962	-1.76647	1.35879	3.13e-06	Down
FYB1	1010.09	2871.78	1.45546	4.96139	2.56e-105	Up		IBSP	452.607	239.731	-1.8564	3.62042	6.61e-07	Down		SERPINB3	47.8599	3.56962	-4.14399	0.116926	2.51e-06	Down
EPYC	127.627	394.911	1.44991	2.15669	5.55e-23	Up		STAP1	127.602	56.3462	-1.41322	1.03467	8.56e-13	Down		COL11A1	8111.75	25333.1	1.54843	7.49638	1.36e-16	Up
FCN1	128.767	332.301	1.36009	1.93218	1.74e-40	Up		SLC18A1	13.5388	4.24359	-1.8983	-2.00969	2.54e-10	Down		ARSF	10.2522	3.48101	-1.62247	-2.28583	6.64e-05	Down
SIRPG	82.0345	273.718	1.67369	1.57683	5.84e-58	Up		ROS1	226.329	11.3974	-4.04302	1.44119	5.59e-14	Down		SEZ6	251.369	13.0506	-4.52018	1.95213	2.67e-15	Down
CHGB	10968	153.772	-6.54902	7.04775	1.56e-86	Down		TNFRSF17	172.212	64.4744	-1.73235	1.52373	3.45e-11	Down		ATP2B3	21.4892	4.93671	-2.31067	-1.4871	9.68e-07	Down
LYZ	5773.58	17157.3	1.49587	7.50041	7.57e-46	Up		UTS2	27.4565	7.34615	-1.80835	-1.13872	1.09e-10	Down		GAL	302.961	100.468	-1.78134	2.28292	6.81e-07	Down
CD209	130.237	370.36	1.47661	2.02489	2.1e-62	Up		TNFRSF9	349.014	146.244	-1.3642	2.42517	2.4e-17	Down		EPHA8	90.3664	35.1139	-1.43605	0.677753	3.56e-05	Down
TPSD1	112.004	289.899	1.38206	1.72376	1.32e-15	Up		FOXP3	572.402	239.628	-1.32024	3.15357	1.36e-20	Down		TRPM5	23.8017	88.519	1.88981	-0.860555	2.63e-10	Up
IL12RB1	142.511	362.955	1.31514	2.08509	1.11e-69	Up		TNIP3	69.92	20.1538	-1.96788	0.147223	5.66e-18	Down		CDH19	208.188	531.785	1.88519	2.26789	6.36e-06	Up
GRAP2	136.121	359.2	1.35678	2.04343	1.38e-74	Up		FOXC1	1603.52	578.564	-1.55924	4.65035	5.1e-11	Down		SLC6A15	284.069	22.519	-3.58906	1.9217	3.79e-10	Down
PVALB	1415.94	466.438	-1.70642	3.9949	5.03e-15	Down		CHRDL2	153.911	51.9487	-1.62597	1.17606	2.01e-08	Down		CYP2W1	16.1918	1.77215	-3.35367	-1.8317	2.51e-15	Down
CSF2RB	612.774	1644.74	1.39729	4.17685	2.15e-81	Up		CREB3L3	5.65176	1.75641	-1.74017	-3.08118	2.55e-13	Down		SNCB	8.31034	2.51899	-1.79232	-2.62849	1.56e-06	Down
MLC1	330.897	78.0941	-2.14956	1.89803	3.27e-31	Down		SEZ6	94.4518	13.1667	-3.32768	0.796041	5.95e-12	Down		KCNQ2	58.5884	11.8987	-3.22365	-0.00637001	1.87e-09	Down
GZMH	77.2026	222.266	1.47586	1.35673	8.26e-53	Up		PRKCQ	244.675	81.3205	-1.72936	1.9025	2.05e-23	Down		ADD2	530.177	205.658	-1.46837	2.98293	1.89e-08	Down
GZMB	150.7	431.104	1.43546	2.31077	2.5e-30	Up		CLDN18	30.7576	12.1282	-1.4458	-0.929538	1.18e-07	Down		ATP12A	55.0905	19.2025	-1.38058	-0.345163	0.00213903	Down
TCL1A	33.7177	209.487	2.70398	1.1002	4.8e-57	Up		RASGRP2	454.972	184.705	-1.47003	2.89612	3.09e-15	Down		CAPN6	1032.49	402.608	-1.75096	3.93057	9.98e-06	Down
SLA2	108.899	327.021	1.51645	1.8562	2.39e-65	Up		TRPM5	10.0776	89.641	2.89881	-1.27738	5.51e-26	Up		DCX	305.228	90.7468	-2.03184	2.21828	5.49e-06	Down
CELF4	183.668	61.7624	-1.52606	1.10378	4.21e-27	Down		MYO3B	296	1172.24	1.61565	2.65788	6.38e-10	Up		FAP	1846.9	4926.25	1.3536	5.24773	1.61e-28	Up
TLR8	106.129	338.68	1.61343	1.8139	2.26e-81	Up		CDH19	211.075	535.974	2.05674	2.22813	2.05e-07	Up		BPIFB2	1177.31	544.62	-1.47918	4.29234	0.000772846	Down
SYP	718.244	259.901	-1.41761	3.10199	1.56e-28	Down		SLC6A15	120.642	22.8077	-2.42889	0.816373	1.58e-07	Down		SCGN	311.539	73.1899	-2.26531	2.25298	4.89e-06	Down
PCSK1N	353.241	137.122	-1.44175	2.27472	3.34e-16	Down		ACAP1	1031.28	366.5	-1.68224	4.06164	3.17e-24	Down		EPHA6	51.8987	18.7722	-1.51182	-0.284911	1.21e-05	Down
CD40LG	45.2996	158.228	1.75682	0.757529	1.05e-68	Up		TBX21	136.814	39.9872	-1.9883	1.1001	2.42e-25	Down		SLC4A4	332.216	1217.91	1.41564	2.87265	2.54e-07	Up
FGF14	403.832	185.122	-1.42621	2.58242	2.39e-24	Down		TXK	64.7176	30.5256	-1.31614	0.0903885	7.2e-14	Down		CPB2	25.9526	11.481	-1.47265	-1.0959	0.00034359	Down
OLFM4	1904.89	6544.33	1.38539	5.98368	5.22e-09	Up		ICAM3	189.831	68.2821	-1.67118	1.58976	4.96e-22	Down		PKP1	3112.58	991.101	-1.77288	5.61859	2.46e-07	Down
CCL17	33.0453	94.7624	1.40179	0.190826	2.37e-35	Up		CAPN6	1089.43	407.705	-1.92583	4.13151	1.85e-07	Down		IL12RB2	208.453	43.3671	-2.53452	1.60454	8.58e-13	Down
IL21R	164.373	532.689	1.64512	2.53262	5.94e-96	Up		CST7	600.424	261.974	-1.36257	3.26983	2.1e-18	Down		COL19A1	15.9116	7.64557	-1.33003	-1.8667	0.00160067	Down
EYA1	199.103	78.4682	-1.4318	1.35818	1.74e-18	Down		LAMP3	1350.47	444.051	-1.93737	4.34078	1.7e-17	Down		P2RX5	72.0754	34.5696	-1.3672	0.275384	2.63e-08	Down
MAP4K1	308.151	793.193	1.34049	3.23624	2.49e-77	Up		BPIFB2	1837.11	551.487	-2.10794	4.91181	8.55e-06	Down		EPYC	127.627	433.949	1.50531	1.61313	2.82e-10	Up
CKM	148.39	22.0306	-2.84595	0.629037	1.22e-53	Down		SP140	496.527	188.769	-1.6449	2.9449	3.13e-24	Down		SLCO1A2	76.5905	15.0633	-2.07349	0.119599	2.55e-05	Down
CD37	750.802	2108.46	1.43691	4.59948	8.33e-107	Up		PTPRC	5955.63	2748.46	-1.32055	6.48908	4.37e-20	Down		TMPRSS11E	183.931	72.6329	-1.53756	1.54495	0.00012977	Down
FCER2	16.3556	120.212	2.92776	0.316481	1.98e-63	Up		PKP1	2697.7	1003.68	-1.47249	5.36806	1.61e-07	Down		MT3	17.9418	5.93671	-1.89922	-1.58132	1.46e-06	Down
RASAL3	371.856	954.889	1.32932	3.51048	1.26e-91	Up		IL12RB2	180.122	43.6026	-2.25679	1.3668	3.12e-16	Down		GNAO1	556.996	211.734	-1.53089	3.05764	1.84e-08	Down
APLP1	1421.21	525.066	-1.46223	4.12822	2.08e-31	Down		COL19A1	26.6518	7.71795	-2.04318	-1.22226	2.02e-08	Down		SLC15A1	172.138	35.1772	-2.41382	1.46455	1.28e-07	Down
CD79A	336.912	1375.15	1.99805	3.93455	2.19e-51	Up		P2RX5	132.856	34.6667	-2.25814	1.13469	9.05e-20	Down		CHGB	10968	657.861	-5.06099	7.69326	1.88e-10	Down
NKG7	253.086	745.828	1.5164	3.10509	2.09e-51	Up		FCN1	332.301	127.026	-1.61973	2.35476	2.69e-16	Down		DLL3	61.8211	15.1139	-2.14656	-0.0646251	1.66e-09	Down
LILRB5	111.916	311.358	1.43715	1.81042	2.3e-70	Up		ACHE	190.035	72	-1.35685	1.45365	1.31e-08	Down		SMPX	10.0129	3.20253	-1.35414	-2.36662	0.00833411	Down
JAK3	532.278	1390.67	1.34829	4.01799	2.46e-77	Up		SLC15A1	174.24	35.6282	-2.40586	1.47869	1.34e-08	Down		CCDC80	7691.86	20055.2	1.30172	7.2752	1.95e-24	Up
PIK3CG	208.774	570.539	1.43685	2.63012	8.18e-94	Up		SIRPG	273.718	68.1026	-2.19284	2.06643	7.07e-27	Down		MYH7	272.427	24.3797	-2.8316	2.00086	0.000115317	Down
TFEC	340.918	880.412	1.34394	3.2804	1.03e-89	Up		CHGB	153.772	666.205	1.42398	1.80184	1.01e-05	Up		COL9A3	1039.26	202.342	-2.46334	4.01096	9.39e-13	Down
SFRP4	3923.02	10172.2	1.357	6.86798	3.57e-47	Up		LAG3	576.955	147.423	-2.21737	3.154	8.72e-23	Down		GABRP	11163.4	2359.29	-2.49484	7.34976	7.44e-09	Down
RLN2	234.317	79.0047	-1.70947	1.48055	1.68e-34	Down		LYZ	17157.3	5039.13	-1.90743	7.961	5.37e-21	Down		CRISP3	2733.69	893.658	-2.03086	5.67156	5.49e-05	Down
PTGDS	629.485	2162.41	1.74603	4.59651	5.31e-58	Up		SLC26A3	230.205	485	1.38247	2.23882	3.43e-06	Up		PGC	74.5323	384.519	1.8095	1.20163	1.62e-07	Up
ATRNL1	967.556	385.049	-1.36833	3.51148	4.48e-17	Down		DAZL	13.2541	2.94872	-2.33302	-2.06237	1.36e-11	Down		CDHR5	17.5345	6.02532	-1.73524	-1.65002	2.34e-09	Down
SPOCK2	1168.03	3156.79	1.36543	5.17592	2.54e-58	Up		COL9A3	955.68	204.321	-2.2772	3.85967	4.64e-12	Down		SEZ6L	1017.21	316.139	-1.92811	3.97082	5.39e-06	Down
RUNDC3A	485.433	133.736	-1.76973	2.46054	6.43e-26	Down		GABRP	8528.96	2389.45	-2.09012	6.99048	3.08e-08	Down		CABP7	55.2737	18.5316	-1.63388	-0.138772	3.93e-10	Down
P2RX1	50.5711	137.546	1.43458	0.739909	3.53e-49	Up		CRISP3	7786.41	905.103	-3.08268	6.71123	5.81e-08	Down		MLC1	330.897	41.2025	-2.97668	2.32635	3.19e-11	Down
MYH1	111.302	26.6235	-1.98574	0.339931	1.24e-31	Down		IL12RB1	362.955	125.372	-1.6931	2.49758	3.86e-32	Down		COCH	292.474	128.785	-1.34533	2.15244	1.97e-05	Down
NMU	188.978	81.9741	-1.31445	1.31153	3.41e-16	Down		CDHR5	15.6941	6.0641	-1.53932	-1.80993	9.42e-10	Down		CHGA	3074.57	50.5696	-6.02035	5.29469	3.76e-14	Down
CRTAM	50.0216	160.424	1.65296	0.808871	6.48e-92	Up		LGALS2	194.315	70.3333	-1.66925	1.63676	9.68e-18	Down		HRH3	29.4569	3.88608	-2.76089	-1.28066	3.93e-08	Down
IL10RA	920.241	2508.55	1.40508	4.80837	1.13e-120	Up		PVALB	466.438	1576.01	1.75918	3.3709	1.57e-08	Up		NTSR1	29.3772	9.51899	-1.81203	-0.994262	7.79e-07	Down
CD5	251.032	839.151	1.69437	3.17043	1.37e-82	Up		IL2RB	2090.35	666.91	-1.79281	4.97856	7.26e-24	Down		CHRNA4	26.069	8.68354	-1.74351	-1.16172	0.00119005	Down
C11orf21	34.2909	105.431	1.59551	0.282889	2.1e-72	Up		GZMH	222.266	72.0641	-1.79333	1.8111	3.56e-21	Down		RSPO4	104.399	22.3671	-2.32694	0.664404	1.81e-11	Down
POU2AF1	285.642	937.605	1.69233	3.41162	8.32e-43	Up		GZMB	431.104	81.4744	-2.7106	2.72385	2.51e-25	Down		FERMT1	362.041	151.696	-1.38962	2.57561	5.66e-06	Down
CD69	207.569	607.031	1.53614	2.74678	1.4e-74	Up		CHGA	253.755	51.1923	-2.73404	2.09069	4.12e-07	Down		SYNDIG1	282.412	870.43	1.52817	2.6922	1.46e-21	Up
PRR4	260.899	131.169	-1.75938	2.15772	2.2e-31	Down		ASB2	162.6	72.8846	-1.31708	1.38	9.59e-18	Down		CELF4	183.668	34.3924	-2.42266	1.4169	1.53e-13	Down
IFNG	13.9138	48.3741	1.69848	-0.871885	6.52e-33	Up		TCL1A	209.487	33.1154	-3.14445	1.75517	5.99e-16	Down		NOL4	89.694	12.2405	-2.91198	0.402844	1.88e-10	Down
KLRB1	83.9332	246.567	1.50443	1.46628	3.99e-74	Up		MMP9	10021.9	4220.36	-1.5054	7.48634	6.28e-09	Down		PCSK1N	353.241	153.886	-1.31991	2.62219	0.000379847	Down
RIPOR2	359.384	963.506	1.36997	3.45158	6.79e-58	Up		SLA2	327.021	102.987	-1.849	2.31863	1.16e-26	Down		VGLL1	770.575	145.797	-2.59385	3.60801	7.98e-07	Down
BMP5	201.052	83.2212	-1.44252	1.52211	4.59e-14	Down		NTSR1	24.2329	9.60256	-1.49242	-1.25004	2.84e-07	Down		PCDH11X	59.681	62.8354	-2.71325	0.380539	2.41e-07	Down
TREML2	10.6422	42.7929	2.00992	-1.0532	3.51e-70	Up		RSPO4	51.0329	21.7949	-1.30345	-0.259449	8.88e-07	Down		FGF9	48.2608	15.2532	-1.64555	-0.411839	5.37e-06	Down
C7	736.942	1852.16	1.32053	4.38613	3.52e-20	Up		SIRPB1	187.492	80.0256	-1.3989	1.53106	2.6e-14	Down		MSLN	1936.96	73.0633	-5.20697	5.0193	2.53e-21	Down
GZMK	167.343	641.722	1.90799	2.74801	3.53e-70	Up		FERMT1	404.315	153.615	-1.4037	2.61724	3.36e-07	Down		PRSS33	144.931	25.8987	-3.27011	1.15509	5.73e-06	Down
ITK	192.881	687.838	1.82587	2.85419	1.13e-79	Up		CST9L	10.5694	51.1282	1.9875	-1.77066	5.7e-08	Up		FAM189A1	88.4978	238.544	1.37903	0.902272	2.58e-09	Up
IL12B	11.3103	35.0659	1.57714	-1.29682	4.61e-45	Up		NOL4	67.2024	12.3846	-2.42947	-0.0264214	1.95e-09	Down		SCG3	282.078	46.7089	-2.84867	2.1586	1.67e-07	Down
BCHE	790.183	192.419	-2.11538	3.35652	1.04e-26	Down		TLR8	338.68	147.372	-1.36495	2.32779	3.82e-18	Down		KCNN4	1961.5	858.937	-1.41426	5.05137	1.71e-08	Down
ZAP70	177.797	580.501	1.69198	2.71229	2.44e-70	Up		VGLL1	646.153	147.667	-2.26274	3.32064	3.93e-07	Down		CKM	148.39	32.2278	-1.62828	1.17953	0.000143904	Down
IL18RAP	25.2608	73.2329	1.48538	-0.231105	2.61e-57	Up		CD40LG	158.228	55.5256	-1.67254	1.28134	6.74e-18	Down		SLC1A6	133.341	13.5063	-3.38602	1.06124	1.35e-08	Down
PLEK	1052.02	2874.36	1.40288	4.97792	3.59e-105	Up		PCDH11X	36.3059	14.0256	-1.95854	-0.33028	2.93e-06	Down		CCNE1	629.537	235.797	-1.59909	3.2995	1.42e-12	Down
CD2	534.177	1758.9	1.66801	4.23744	4.52e-76	Up		ACOD1	6.89647	1.38462	-2.49102	-2.89701	8.99e-13	Down		FSD1	73.1897	10.2405	-2.86332	0.193409	9.84e-15	Down
SLAMF1	103.938	359.647	1.7556	1.95194	1.98e-75	Up		OLFM4	6544.33	1663.95	-1.42626	6.45379	0.00394501	Down		ZFR2	49.0668	23.3038	-1.327	-0.192082	0.00124502	Down
CD48	555.901	1681.73	1.54851	4.20389	6.73e-93	Up		MSLN	1716.33	73.7949	-4.73115	4.57625	4.42e-20	Down		APLP1	1421.21	491.646	-1.72941	4.46172	3.99e-10	Down
PLA2G2D	138.987	663.92	2.22072	2.73527	6.6e-52	Up		CORO1A	4690.34	1788.38	-1.55821	6.23651	1.09e-25	Down		ICAM5	57.9073	26.0633	-1.3365	0.0522241	4.39e-06	Down
CR2	96.1746	518.101	2.55236	2.47558	3.51e-41	Up		CCL17	94.7624	30.6154	-1.76768	0.608831	3.31e-14	Down		ATP1A3	352.203	135.418	-1.45721	2.38872	1.34e-06	Down
FASLG	43.2737	132.407	1.53596	0.540947	3.18e-54	Up		PRSS33	70.4541	26.2308	-2.01154	0.00248973	0.000655624	Down		MAST1	180.172	47.7089	-1.939	1.48529	1.12e-14	Down
HSD11B1	94.028	243.532	1.30442	1.47754	5.82e-51	Up		IL21R	532.689	227.885	-1.34936	3.05848	3.05e-18	Down		DLX5	175.938	61.3797	-1.67323	1.54172	1.11e-08	Down
SLC8A2	164.703	58.0071	-1.38132	1.00484	1.46e-18	Down		SLC6A2	53.5859	26.4615	-1.33827	-0.27078	0.000524173	Down		SFRP4	3923.02	10096.5	1.33457	6.32302	3.6e-17	Up
CCR2	176.237	591.179	1.70213	2.63043	3.13e-81	Up		ACSBG1	38.1553	15.4103	-1.61357	-0.504899	3.28e-09	Down		LHX2	71.6315	22.6962	-1.90772	0.248594	2.03e-08	Down
SASH3	646.478	1813.06	1.44518	4.34661	3.02e-122	Up		FGL1	197.591	33.6667	-2.29403	1.2304	5.74e-06	Down		ASPN	4078.78	16079.1	1.89457	6.62648	1.67e-31	Up
LAX1	97.1509	340.144	1.79768	1.84569	7.66e-67	Up		MAP4K1	793.193	282.423	-1.69279	3.6558	1.04e-27	Down		ECM2	863.377	2242.43	1.31141	4.12813	1.33e-31	Up
LY9	89.9634	329.504	1.85708	1.81378	1.35e-86	Up		CD37	2108.46	936.115	-1.33011	5.0663	6.07e-22	Down		CA9	456.601	75.9747	-2.83225	2.95844	6.53e-10	Down
ARHGAP9	315.082	872.715	1.44342	3.33504	8.3e-103	Up		FCER2	120.212	21.3718	-2.8868	0.996082	1.74e-13	Down		TYRP1	196.321	73.557	-1.31516	1.39603	0.000809254	Down
NCKAP1L	1298.64	3421.62	1.3598	5.24991	2.08e-127	Up		IL4I1	1014.07	388.359	-1.55039	3.99741	1.1e-20	Down		SH3GL2	73.9095	28.1519	-1.43441	0.142522	3.52e-05	Down
ZNF831	59.7888	233.395	1.94813	1.27526	2.66e-77	Up		RASAL3	954.889	405	-1.38329	3.94428	1.61e-23	Down		TLX1	170.586	66.3671	-1.74654	1.39959	0.000178423	Down
IL9R	16.5582	44.2847	1.37553	-0.91872	4.15e-61	Up		SLC1A6	48.9224	13.6795	-1.88325	-0.333453	4.82e-05	Down		DKK1	379.024	178.519	-1.39147	2.68069	0.000103898	Down
SCGB2A1	891.213	2806.09	1.69985	5.04184	1.48e-17	Up		EBI3	231.748	100.705	-1.32378	1.89652	1.06e-20	Down		RUNDC3A	485.433	92.7468	-2.49941	2.83559	4.45e-11	Down
GPR18	33.6358	111.332	1.74777	0.356293	9.99e-76	Up		SHD	8.06824	2.61538	-1.79626	-2.66191	3.15e-11	Down		ALDH3A1	218.707	79.8354	-1.94134	2.20578	9.47e-06	Down
TNFSF14	62.8599	188.795	1.53286	1.06123	2.31e-75	Up		FSD1	29.9624	10.2949	-1.60944	-0.936814	1.07e-10	Down		VTN	169.847	64.2152	-1.67367	1.45325	8.7e-07	Down
S1PR4	66.9957	218.746	1.6822	1.33827	4.74e-74	Up		CEACAM4	17.24	7.67949	-1.34768	-1.67869	6.36e-15	Down		CWH43	112.606	31.3418	-1.98889	0.874549	9.99e-06	Down
KIRREL2	57.0022	22.6894	-1.40618	-0.430935	1.91e-17	Down		CD79A	1375.15	351.744	-2.32969	4.4991	1.56e-16	Down		ODAM	125.558	27.6582	-2.34405	0.950359	1.54e-05	Down
PZP	278.435	26.0847	-2.65618	1.15591	3.44e-46	Down		NKG7	745.828	185.333	-2.21152	3.55914	3.7e-26	Down		NMU	188.978	48.8987	-1.96491	1.59106	5.08e-08	Down
FGL2	1230.5	3383.11	1.4098	5.1986	1.52e-104	Up		CEACAM5	3351.47	9079.35	1.31236	6.02439	2.24e-05	Up		HGFAC	23.8642	9.6962	-1.32984	-1.28471	2.44e-07	Down
VPREB3	28.1293	99.6847	1.71844	0.192314	5.56e-44	Up		JAK3	1390.67	580.718	-1.39485	4.45553	8.2e-22	Down		CCKBR	74.4677	2.97468	-4.47303	0.155868	1.17e-12	Down
WDFY4	505.935	1342.36	1.41701	3.90499	5.96e-91	Up		CCL24	15.7224	6.87179	-1.70769	-1.80168	2.51e-07	Down		SYT10	14.4655	4.64557	-1.76157	-1.91229	0.000383844	Down
KCNC1	197.793	44.0659	-1.96798	1.00844	3.59e-28	Down		CA9	308.948	76.9359	-2.18347	2.35654	1.3e-07	Down		PRMT8	27.3944	6.58228	-2.15821	-1.17385	9.13e-09	Down
KLK14	180.547	1300.07	2.54185	3.52925	2.24e-33	Up		PTGDS	2162.41	925.628	-1.40686	5.1382	4e-10	Down		ART4	94.3922	28.8608	-2.0863	0.620902	1.24e-07	Down
ACE2	151.703	448.802	1.37963	2.44703	1.18e-11	Up		RASSF4	2501.82	1105.77	-1.30748	5.29176	1.58e-25	Down		COL12A1	24987.8	65627.3	1.32327	9.01105	2.64e-23	Up
UNC13A	447.487	140.915	-1.65199	2.34217	1.08e-25	Down		SPOCK2	3156.79	1020.72	-1.79397	5.59723	2.94e-26	Down		BMP5	201.052	50.1139	-2.2499	1.82041	1.95e-07	Down
RTBDN	205.963	73.8329	-1.66371	1.33758	2.19e-17	Down		DKK1	428.08	180.795	-1.4299	2.74895	1.73e-05	Down		PRDM13	13.7414	0.734177	-4.01996	-2.09812	1.98e-08	Down
FCRLA	49.1487	219.289	2.13992	1.21405	2.35e-63	Up		CSF3	19.2188	6.39744	-1.75175	-1.47418	7.42e-05	Down		SIM1	160.399	70.6203	-1.31733	1.41494	0.000131499	Down
JCHAIN	6587.32	16920.4	1.31824	7.60766	6.86e-25	Up		CCL7	55.3788	25.0385	-1.48697	-0.210631	1.39e-05	Down		COL9A1	264.054	9.86076	-4.77746	1.94367	1.79e-14	Down
CLEC10A	136.129	438.499	1.6579	2.24601	1.1e-53	Up		MYH1	26.6235	54.7179	1.32137	-0.665298	7.46e-14	Up		NR2E1	23.5151	3.53165	-3.42784	-1.03685	2.4e-08	Down
SNAP25	528.103	187.901	-1.3467	2.63843	7.45e-15	Down		CWH43	86.6165	31.7308	-1.48195	0.432176	8.21e-05	Down		UNC93A	7.36422	1.87342	-1.92996	-2.85812	3.25e-05	Down
FCRL2	23.7047	102.466	2.12074	0.159701	6.86e-48	Up		SULT1E1	72.7718	24.6923	-1.66736	0.134127	0.00103569	Down		BCHE	790.183	127.734	-3.02899	3.76983	1.95e-10	Down
ACY3	234.129	81.0894	-1.68674	1.62965	1.34e-23	Down		ODAM	92.0306	28.0128	-1.80689	0.471561	0.000173281	Down		UPK1B	35.4483	10.5443	-1.7305	-0.822135	0.00148402	Down
GPR12	299.425	85.7624	-1.74382	1.7698	1.19e-12	Down		IL2	6.08941	2.37179	-1.47779	-2.9782	4.87e-12	Down		TFCP2L1	3379.25	1355.99	-1.45312	5.6343	1.62e-09	Down
CHIT1	410.675	2130.13	2.30114	4.37992	5.72e-46	Up		CLNK	52.1388	23.2564	-1.34173	-0.252373	2.79e-13	Down		POMC	63.3297	17.0633	-2.04101	0.116789	2.88e-11	Down
ADAMDEC1	360.843	1019.81	1.4695	3.4627	3.65e-36	Up		CRTAM	160.424	67.6282	-1.40877	1.32487	3.93e-20	Down		WNT6	114.772	30.4557	-1.90134	0.944492	1.25e-07	Down
GSTM5	201.496	651.031	1.76067	2.93546	1.41e-33	Up		CCKBR	53.2447	3.01282	-3.83642	-0.4345	2.06e-11	Down		SLC5A7	37.3491	168.722	1.75573	-0.162641	5.61e-06	Up
DOCK2	874.897	2364.44	1.40162	4.71443	2.21e-123	Up		CD5	839.151	264.141	-1.8572	3.67952	1.18e-26	Down		LCT	62.3341	16.4557	-2.19377	0.0685274	4.48e-08	Down
KLRD1	119.869	319.781	1.38227	1.86706	2.28e-59	Up		C11orf21	105.431	37.6923	-1.66526	0.763678	4.31e-20	Down		CD207	158.543	406.203	1.437	1.77331	5.04e-11	Up
EPHA7	243.942	102.631	-1.31054	1.63063	1.85e-17	Down		POU2AF1	937.605	321.308	-1.9044	3.91933	1.51e-14	Down		CHD5	56.7328	22.4304	-1.49788	-0.0629963	1.11e-06	Down
CGA	2872.93	500.906	-2.87407	5.00099	4.69e-23	Down		PRR4	131.169	614.077	2.86821	1.98894	2.73e-45	Up		OPRD1	272.963	104.215	-1.36885	1.98885	3.53e-06	Down
TESPA1	110.933	352.28	1.63073	1.934	1.29e-81	Up		IFNG	48.3741	7.15385	-2.97929	-0.415895	3.29e-24	Down		DLGAP3	90.2651	25.2911	-1.88195	0.428142	5.24e-14	Down
IL6	95.7522	256.878	1.48224	1.60897	2.96e-31	Up		AICDA	54.5247	3.46154	-4.36304	-0.103959	5.37e-18	Down		FBXO2	1237.17	564.557	-1.3072	4.38702	8.45e-09	Down
AOAH	328.233	876.762	1.3797	3.29805	4.19e-98	Up		KLRB1	246.567	103.269	-1.38051	1.94614	8.17e-17	Down		HAO2	123.168	32.4051	-2.06493	0.920387	5.85e-05	Down
BLK	34.1961	170.995	2.3689	0.858928	1.97e-63	Up		TREML2	42.7929	11.7308	-2.13895	-0.520466	1.51e-18	Down		KCNQ4	230.116	92.3418	-1.43224	1.83605	2.65e-08	Down
CCL21	378.976	1117.49	1.54231	3.6613	6.67e-28	Up		SIM1	308.052	71.5256	-2.03731	2.11499	9.35e-10	Down		ACTL8	411.968	65.8861	-2.96177	2.61605	1.73e-08	Down
SIT1	78.5172	279.579	1.78715	1.60293	3.29e-81	Up		COL9A1	110.701	9.98718	-3.44156	0.654991	2.16e-11	Down		APOA1	29.8922	13.7722	-1.44381	-0.826864	1.5e-06	Down
IRF4	209.845	760.179	1.78509	3.02133	1.58e-58	Up		MEP1A	9.41176	3.74359	-1.47809	-2.53525	6.96e-11	Down		SLC8A2	164.703	43.5063	-2.0331	1.30634	3.45e-09	Down
MMP13	1010.45	2733.38	1.41864	5.0334	5.76e-26	Up		GZMK	641.722	193.103	-1.94052	3.30449	2.18e-20	Down		TNNT2	124.487	41.4684	-2.03678	1.17696	4.63e-09	Down
CASP5	7.55603	20.6941	1.31659	-1.91405	5.95e-37	Up		ITK	687.838	223.808	-1.84461	3.39442	2.54e-23	Down		OLFM3	88.5841	2.89873	-5.36107	0.705951	6.22e-10	Down
STAT4	143.565	386.873	1.37608	2.13622	3.01e-80	Up		IL12B	35.0659	8.84615	-2.06103	-0.860846	4.67e-19	Down		GDA	9.95259	4.02532	-1.35416	-2.44934	0.000495269	Down
CXCL9	3364.88	12174.3	1.77175	6.96926	4.81e-45	Up		CLDN16	48.0376	11.7692	-1.98641	-0.535291	2.64e-09	Down		TRIM67	91.4806	18.2785	-2.32152	0.507692	2.61e-10	Down
CD27	176.45	564.951	1.65737	2.68695	3.58e-69	Up		IL1A	27.7176	12.7692	-1.47609	-0.919916	4.93e-09	Down		BCL11A	626.047	211.405	-1.73004	3.29164	9.88e-08	Down
COL2A1	6274.99	2295.77	-1.54659	6.22163	8.35e-13	Down		ZAP70	580.501	135.936	-2.28332	3.20339	3.49e-28	Down		NKX2-3	11.7974	2.55696	-2.24177	-2.22921	0.000114047	Down
ASCL1	628.287	235.544	-1.47468	2.77253	1.57e-08	Down		POMC	48.7835	16.8077	-1.5285	-0.328911	6.13e-12	Down		CNNM1	111.345	35.481	-1.77459	0.843526	1.94e-08	Down
SSTR1	82.8556	28.4447	-1.80543	0.17838	2.69e-31	Down		OTOF	61.1812	22.6282	-1.60591	-0.080841	9.38e-12	Down		SFRP5	22.972	9.92405	-1.45132	-1.31117	0.00121276	Down
SLC27A2	2053.48	843.522	-1.36733	4.65546	1.12e-23	Down		CYTIP	1185.75	512.013	-1.40144	4.21848	3.42e-23	Down		CRHR1	142.972	46.5443	-1.71707	1.2428	4.13e-07	Down
HDC	1305.88	215.402	-2.61993	3.77387	1.06e-42	Down		GNLY	531.264	122.423	-2.27152	3.07724	8.38e-26	Down		MAGEB4	33.3707	5	-2.73901	-0.907492	3.55e-05	Down
PSTPIP1	180.371	484.713	1.40687	2.52613	4.57e-72	Up		IL1R2	127.414	39.8718	-1.78299	0.979718	8.57e-14	Down		TEX14	356.718	136.962	-1.3726	2.45843	3.31e-07	Down
IRF8	705.386	1878.44	1.38017	4.40231	2.03e-91	Up		WNT6	91.4776	30.8462	-1.47219	0.572961	1.49e-06	Down		GJB6	139.664	27.2532	-2.37079	0.993549	1.29e-06	Down
RPL3L	118.3	18.8024	-2.28004	0.0238393	6.31e-54	Down		IL18RAP	73.2329	27.3718	-1.62845	0.21781	7.34e-19	Down		SLITRK3	54.5603	12.4177	-2.18761	-0.234073	8.49e-05	Down
PNMT	372.435	1139.39	1.34134	3.78194	8.29e-11	Up		SLC5A7	13.52	170.885	3.26223	-0.803823	1.25e-21	Up		PAEP	61.3599	27.3038	-1.48766	0.194608	0.000393331	Down
CD53	1534.65	4089.46	1.37156	5.5221	5.2e-125	Up		LCT	54.0353	16.5897	-1.84163	-0.231532	3.66e-07	Down		NECAB1	174.836	571.051	1.81247	1.98761	1.52e-17	Up
XCL2	19.3642	55.3929	1.45618	-0.614565	3.63e-45	Up		CD2	1758.9	541.051	-1.87451	4.74277	7.06e-27	Down		COL10A1	6080.32	19163.6	1.57435	7.06866	1.77e-21	Up
DPT	1177.78	3356.64	1.456	5.23097	6.06e-59	Up		SLAMF1	359.647	119.564	-1.82153	2.47604	2.53e-23	Down		PLP1	311.394	1096.28	1.85693	2.79254	1.81e-11	Up
FCRL5	123.879	487.372	2.01499	2.43405	9.13e-49	Up		CD48	1681.73	684.474	-1.48371	4.69537	9.09e-23	Down		NRK	272.034	865.646	1.5387	2.65312	3.12e-15	Up
PTPN7	347.573	1008.18	1.50415	3.49909	2.73e-91	Up		ACTL8	297.132	66.3846	-2.63162	2.31688	3.48e-07	Down		C4BPA	211.528	44.9241	-2.04897	1.58751	2.21e-05	Down
MUC4	280.226	114.678	-1.55917	1.82515	4.15e-22	Down		PLA2G2D	663.92	86.8462	-3.30739	3.32467	4.39e-24	Down		PI3	358.545	1034.78	1.77718	3.29458	1.55e-06	Up
PLAC8	82.3556	255.4	1.58035	1.49001	2.52e-58	Up		GBP1	7765.52	2954.15	-1.50605	6.86819	6.3e-21	Down		KCNS1	66.9095	20.2911	-1.92086	0.240454	4.15e-08	Down
GZMA	219.052	673.704	1.57083	2.90592	1.23e-63	Up		CR2	518.101	163.923	-2.00157	3.14412	8.7e-07	Down		MATN4	62.0474	7.82278	-3.13668	0.162886	3.58e-13	Down
TIMD4	20.0797	61.4376	1.57702	-0.502914	3.75e-48	Up		FASLG	132.407	43.2436	-1.805	1.00656	7.94e-21	Down		GDAP1L1	25.903	7.16456	-1.93404	-1.23947	1.93e-09	Down
FGD2	264.341	676.522	1.32769	2.97883	6.43e-107	Up		MMP8	39.1576	16.0385	-1.32926	-0.670542	9.17e-05	Down		IL17C	5.57759	2	-1.56605	-3.03891	9.91e-07	Down
PRSS35	23.4569	48.1247	1.5787	-0.165529	8.94e-30	Up		TNNT2	94.1365	40.0128	-1.4553	0.656735	4.84e-08	Down		CRISP2	31.5517	10.0506	-1.78506	-0.811222	0.00103761	Down
SCML4	46.2134	157.616	1.77577	0.804979	1.98e-67	Up		RARRES1	5132.81	2066.91	-1.37068	6.21468	3.12e-07	Down		F13A1	1904.19	5622.48	1.46229	5.32828	4.73e-24	Up
SLC22A3	61.7134	178.264	1.36398	0.995217	5.29e-37	Up		GDA	13.24	4.07692	-1.6019	-2.21907	7.42e-06	Down		BTN1A1	172.644	5.50633	-4.88645	1.10157	6.63e-16	Down
SPIN2A	8.21336	15.7129	1.3332	-1.80286	1.66e-34	Up		BCL11A	527.449	214	-1.43357	3.04261	3.66e-08	Down		C1orf61	53.7134	16.0127	-1.93164	-0.166187	5.94e-11	Down
GPR174	27.6422	105.911	1.8908	0.128197	2.61e-65	Up		NKX2-3	8.30353	2.57692	-1.90208	-2.51957	0.000202294	Down		PCSK2	358.211	62.9241	-2.35028	2.2478	0.000209005	Down
IL2RG	994.95	3175.46	1.6047	5.10773	1.65e-76	Up		CNNM1	96.1059	34.8333	-1.43873	0.55823	5.04e-08	Down		LRRN4	62.1228	10.0506	-2.7567	-0.0581191	1.07e-11	Down
IGSF1	1645.36	610.264	-1.48311	4.41244	1.52e-13	Down		TNFSF11	107.073	270.538	1.37687	1.1855	4.63e-16	Up		GDF5	64.9655	21.4937	-1.72396	0.0923709	1.39e-07	Down
ARHGAP36	671.496	255.741	-2.1729	3.32966	9.91e-14	Down		GJB6	88.5129	27.6026	-1.87384	0.550238	3.38e-06	Down		SLURP1	40.6897	9.56962	-2.21258	-0.504247	1.31e-06	Down
DOK2	232.42	633.362	1.40753	2.88137	7.98e-85	Up		CCR2	591.179	239.333	-1.50522	3.15937	4.47e-19	Down		KIRREL2	57.0022	7.87342	-2.92335	-0.170932	6.48e-13	Down
GLYAT	13.8836	36.2988	1.30591	-1.15942	4.53e-16	Up		SASH3	1813.06	803.615	-1.34734	4.81707	2.94e-28	Down		PZP	278.435	14.8354	-3.96458	1.67644	1.17e-15	Down
DRD2	134.295	43.5741	-1.5731	0.65504	6.02e-24	Down		OBP2A	73.4659	26.3974	-1.51393	0.265293	7.61e-07	Down		OMD	450.239	1669.76	1.84357	3.37889	6.94e-29	Up
CD226	123.769	335.162	1.39834	1.90954	1.59e-91	Up		LAX1	340.144	135.538	-1.623	2.39126	1.14e-15	Down		GNG13	94.0819	34.2785	-1.63939	0.629394	3.36e-07	Down
ITIH2	44.3685	113.894	1.45253	0.429749	7.63e-25	Up		CD244	82.8659	32.3462	-1.49092	0.37463	6.56e-21	Down		VIL1	76.2241	23.0759	-2.01706	0.483483	3.06e-06	Down
CPB1	158746	49205.4	-1.89517	10.8523	1.35e-11	Down		LY9	329.504	108.885	-1.84332	2.36036	3.78e-22	Down		BAIAP2L2	158.881	56.9367	-1.69712	1.40512	2.22e-13	Down
BANK1	111.162	373.127	1.60974	2.06041	9.2e-43	Up		NXPH1	286.198	936.026	1.55315	2.63954	5.67e-05	Up		CPA4	404.19	157.734	-1.66986	2.8172	1.34e-07	Down
CD96	284.067	887.614	1.59061	3.2621	7.18e-69	Up		NECAB1	185.548	578.115	1.77335	2.05247	1.01e-20	Up		HOXD13	36.4483	6.88608	-2.69594	-0.518235	5.7e-10	Down
CD8A	489.866	1394.51	1.47946	3.96004	3.75e-63	Up		ARHGAP9	872.715	355.538	-1.47069	3.79582	5.08e-27	Down		KCNC1	197.793	42.7595	-2.14654	1.43549	3.12e-08	Down
GBP5	1076.58	3216.9	1.53584	5.1173	5.13e-41	Up		PLP1	376.452	1110.31	1.81497	2.85615	2.88e-11	Up		KLK8	200.983	71	-1.65811	1.75095	0.000280467	Down
GPR26	522.959	109.828	-2.36852	2.53412	9.34e-22	Down		C4BPA	164.553	45.5	-1.52965	1.12353	0.000133414	Down		ACE2	151.703	64.3924	-1.55307	1.471	0.000134914	Down
GRIA1	399.765	104.682	-1.95526	2.13958	7.08e-17	Down		KCNS1	92.6306	20.5513	-2.06395	0.401187	2.3e-10	Down		NCAN	515.586	4.37975	-6.8084	2.9102	5.35e-18	Down
WIF1	626.315	225.588	-1.87774	3.11694	5.79e-15	Down		MATN4	31.1953	7.76923	-1.89305	-0.97296	1.16e-08	Down		KIF1A	1491.87	252.215	-2.52153	4.41903	2.35e-08	Down
MS4A1	186.405	1134.81	2.65354	3.49675	1.54e-64	Up		GTSF1L	4.96	1.10256	-2.14252	-3.19862	4.39e-16	Down		UNC13A	447.487	118.177	-1.9993	2.7077	4.85e-08	Down
CD1C	73.0388	218.781	1.53789	1.27258	1.29e-48	Up		ZNF831	233.395	79.359	-1.82397	1.83957	2.08e-19	Down		GATA5	97.4892	39.4684	-1.40052	0.605896	0.00361135	Down
CD1B	15.8211	52.1576	1.67972	-0.759363	2e-32	Up		ZBP1	431.308	127.897	-2.06812	2.76645	9.98e-22	Down		DUSP9	135.052	24.519	-2.63047	1.11511	1.11e-11	Down
CD1E	76.4461	222.019	1.5102	1.2955	6.95e-43	Up		CRISP2	41.0094	10.1795	-1.72033	-0.838512	0.0007483	Down		C1QL1	116.981	46.4051	-1.43788	0.920302	1.04e-08	Down
SLAMF8	625.802	1641.55	1.32242	4.21542	1.9e-70	Up		BTN1A1	14.8635	5.55128	-1.52763	-1.98677	5.64e-10	Down		TEX101	22.2435	4.24051	-2.36355	-1.5262	1.69e-09	Down
TNFRSF13C	120.526	296.619	1.30701	1.86503	2.17e-32	Up		SCGB2A1	2806.09	857.321	-1.90396	5.56656	1.18e-05	Down		IDO1	867.638	300.354	-1.71052	3.6704	2.43e-08	Down
UBASH3A	65.278	212.492	1.65709	1.21247	2.1e-72	Up		GPR18	111.332	40.0256	-1.77764	0.873501	2.96e-17	Down		GALNT15	367.235	1172.51	1.64597	3.01676	1.49e-32	Up
JAML	299.707	915.219	1.58955	3.34441	7.01e-97	Up		MYH2	33.8612	73.3974	1.7447	-0.304502	8.39e-11	Up		BARX1	119.239	19.2025	-2.83713	1.0128	4.04e-11	Down
CD3G	141.407	494.386	1.77095	2.3623	7.77e-80	Up		GRIA3	102.581	390.192	1.95322	1.33881	2.61e-30	Up		CA6	153.3	5.72152	-5.37879	1.60256	7.29e-12	Down
CHRNB2	380.601	127.529	-1.53662	2.11675	5.52e-22	Down		TNFSF14	188.795	71.7821	-1.5362	1.53698	1.71e-22	Down		RTBDN	205.963	49.2911	-2.04675	1.69552	1.32e-06	Down
CCR5	429.315	1284.9	1.52348	3.78364	4.32e-97	Up		S1PR4	218.746	59.1282	-2.09599	1.83258	8.32e-26	Down		POPDC3	52.9849	16.0633	-1.85083	-0.276413	4.19e-08	Down
FCRL3	67.0927	291.005	2.11831	1.58133	1.92e-65	Up		GDF5	74.56	21.7308	-1.69699	0.0952945	2.9e-08	Down		SNAP25	528.103	91.557	-2.6135	2.90741	8.33e-11	Down
SCIMP	159.06	421.242	1.3572	2.24592	6.73e-112	Up		SLURP1	34.4447	9.53846	-1.87744	-0.788674	7.92e-06	Down		BCAN	172.5	80.9873	-1.33373	1.55839	5.57e-07	Down
GNG3	76.3168	16.2094	-2.51355	-0.0161913	9.07e-75	Down		KIRREL2	22.6894	7.96154	-1.55403	-1.39204	2.81e-08	Down		ACY3	234.129	49.9494	-2.44447	1.9368	5.31e-09	Down
B3GALT2	13.3082	30.8847	1.36491	-1.11312	6.62e-36	Up		HCST	314.967	113.59	-1.61833	2.37123	6.23e-23	Down		GPR12	299.425	18.6962	-3.68358	2.07397	4.34e-09	Down
SLAMF6	179.608	640.64	1.80987	2.76072	6.66e-76	Up		CCR7	787.621	214.269	-2.1217	3.59407	4.28e-22	Down		TMCC2	360.39	115.316	-1.72811	2.45207	1.21e-11	Down
FCRLB	648.961	258.078	-1.45935	3.01732	1.4e-21	Down		CFP	143.426	66.2564	-1.31384	1.23839	4.58e-13	Down		SEC14L4	27.6228	6.08861	-2.39157	-1.1804	3.53e-08	Down
FCGR3B	58.1013	194.72	1.66866	0.974065	1.85e-26	Up		PZP	26.0847	14.9359	-1.30352	-0.836388	6.9e-09	Down		NTS	952.562	32.2911	-5.16449	3.78031	1.48e-10	Down
EOMES	81.2047	282.767	1.77261	1.58777	1.16e-68	Up		BCL11B	630.765	265.821	-1.38412	3.2922	1.63e-14	Down		SPINK5	125.284	45.2278	-1.67512	1.00531	3.79e-07	Down
TRAT1	53.7608	184.6	1.72211	0.986225	2.97e-51	Up		VPREB3	99.6847	26.7949	-2.12982	0.680552	5.11e-14	Down		TEX15	48.2371	1.79747	-4.50197	-0.555921	1.82e-10	Down
FCRL1	17.4655	118.767	2.86059	0.2817	5.08e-63	Up		IGLL1	14.4706	2.70513	-2.69892	-1.85204	2.53e-12	Down		DUSP26	33.9569	8.97468	-2.0235	-0.816014	6.32e-09	Down
PYHIN1	68.2198	242.04	1.78141	1.3608	1.21e-78	Up		APOBEC3A	134.252	60.5513	-1.61447	1.09755	2.72e-10	Down		VTCN1	8445.78	19345.6	1.47923	7.45683	1.01e-10	Up
AIM2	88.1013	250.593	1.4659	1.53058	2.04e-38	Up		CPA4	450.896	159.564	-1.64898	2.82591	1.29e-08	Down		MYBPC3	11.8103	4.88608	-1.67382	-1.97818	1.03e-07	Down
CTLA4	79.5905	242.292	1.52879	1.44141	7.62e-52	Up		HOXD13	21.5459	6.97436	-1.72324	-1.37165	1.5e-07	Down		DSG3	1956.59	665.684	-1.6959	4.94767	5.27e-05	Down
ICOS	72.0366	247.755	1.72968	1.38771	8.59e-61	Up		KLK14	1300.07	253.013	-2.3031	4.22834	2.25e-06	Down		CLDN10	132.586	80.9873	-1.33369	1.04333	0.00190726	Down
CD200R1	59.4289	158.882	1.37142	0.842391	4.28e-87	Up		AANAT	8.96235	3.97436	-1.34837	-2.47741	7.67e-11	Down		HRK	160.427	42.9241	-2.05801	1.28743	1.17e-09	Down
CADPS	207.571	56.9624	-2.05695	1.37821	6.95e-43	Down		CDH15	37.0753	16.0256	-1.75105	-0.252527	2.28e-09	Down		EPHA7	243.942	103.734	-1.3947	1.93803	1.94e-05	Down
DNASE1L3	42.097	109.151	1.30813	0.365444	7.19e-37	Up		ACE2	448.802	65.2179	-2.96849	2.83463	2.43e-10	Down		CGA	2872.93	828.949	-1.88993	5.55155	0.00190673	Down
FABP7	1616.51	5441.99	1.46101	5.73393	3.9e-08	Up		KIF1A	970.115	255.397	-1.88065	3.83342	2.94e-06	Down		ELF5	2841.15	1319.35	-1.34114	5.45304	0.000380708	Down
SAMD3	46.1379	144.824	1.63119	0.681746	4.38e-86	Up		KLHDC7B	1688.95	637.91	-1.38405	4.68774	1.78e-06	Down		LACRT	1152.45	44.7089	-5.3448	4.51737	6.47e-07	Down
PI16	315.647	819.021	1.45715	3.23438	8.75e-21	Up		CALY	11.5671	40.8205	1.63088	-1.64623	8.79e-11	Up		AGT	1605.89	691.949	-1.3422	4.68493	2.99e-06	Down
PHKG1	96.4483	339.48	1.88692	2.0301	5.44e-52	Up		DUSP9	102.299	24.6667	-2.09923	0.630835	1.32e-10	Down		WNT10A	96.7026	42.3797	-1.36204	0.685837	6.68e-08	Down
CYBB	2335.16	6099.88	1.33615	6.06114	1.05e-86	Up		CCL25	16.8212	4.05128	-2.11617	-1.77183	2.11e-10	Down		EDAR	29.4418	11.2532	-1.50065	-1.01811	3.73e-05	Down
KCNC2	814.731	291.656	-1.4064	3.27555	4.94e-07	Down		IDO1	2087.15	301.731	-2.97894	4.91828	8.36e-23	Down		PCDH8	46.6034	8.86076	-2.58443	-0.363995	1.54e-08	Down
LRTM2	181.67	60.6094	-1.64167	1.10335	2.42e-17	Down		ADGRE3	30.2282	7.70513	-1.71425	-1.3833	2.55e-08	Down		SCEL	119.36	13.8734	-3.03417	0.744753	1.07e-07	Down
WDR72	531.955	208.746	-1.46646	2.7258	1.91e-12	Down		BARX1	111.362	19.3462	-2.60347	0.817415	3.12e-12	Down		IGF2BP3	75.4741	28.2532	-2.16197	0.321468	7.27e-08	Down
CRABP1	2531.95	1074.5	-1.50182	5.13057	4.49e-13	Down		CA6	39.6447	5.78205	-2.95673	-0.69863	7.06e-09	Down		TBR1	22.4181	2.87342	-2.8773	-1.61479	6.09e-08	Down
PRKCB	284.373	965.073	1.74675	3.3439	3.12e-86	Up		FCRLA	219.289	77.7821	-1.84845	1.8165	2.26e-12	Down		SCN7A	118.97	290.076	1.32365	1.20945	1.61e-09	Up
MEI1	114.306	286.327	1.33492	1.81386	8.72e-59	Up		POPDC3	35.6635	16.1923	-1.34968	-0.706044	1.69e-06	Down		IL36RN	18.0237	8.31646	-1.36956	-1.674	0.00321368	Down
SNX20	292.94	856.788	1.48688	3.23015	8.75e-100	Up		CLEC10A	438.499	167.641	-1.56133	2.75437	4.37e-13	Down		ALDOB	35.9612	10.1266	-2.17297	-0.522197	2.99e-10	Down
CD3D	201.345	687.151	1.71936	2.91431	3.89e-71	Up		FCRL2	102.466	29.9487	-2.13251	0.736836	1.3e-12	Down		GABBR2	232.28	15.519	-3.95333	1.68464	1.55e-12	Down
CA4	19.0991	48.0094	1.37108	-0.67638	2.11e-15	Up		GPR12	85.7624	18.9359	-2.02504	0.49037	2.89e-06	Down		CTSV	686.515	265.684	-1.4999	3.45244	4.77e-11	Down
NIBAN3	34.4289	159.922	2.21395	0.762734	2.92e-76	Up		CHIT1	2130.13	459.526	-2.43944	4.98574	1.11e-11	Down		DMRT1	24.0927	1.39241	-3.99273	-1.4975	3.49e-11	Down
LAIR2	12.3685	33.0918	1.33535	-1.18531	5.24e-26	Up		SEC14L4	23.9082	6.16667	-2.10302	-1.4116	2.36e-07	Down		TUBB2B	437.685	161.291	-1.50129	2.74624	1.2e-07	Down
TMEM145	403.709	158.268	-1.439	2.31518	3.87e-27	Down		NTS	72.5741	32.7051	-1.58708	0.336137	0.0015908	Down		FGFBP1	181.543	17.1519	-3.55421	1.55832	1.52e-08	Down
TMIGD2	9.23922	27.9129	1.5368	-1.51307	1.44e-45	Up		SPINK5	146.075	45.8077	-1.94378	1.28131	3.57e-09	Down		FGFBP2	109.838	26.1899	-2.0496	0.842579	8.29e-08	Down
KRT1	90.6358	3009.88	4.77868	4.70283	8.34e-61	Up		ADAMDEC1	1019.81	254.487	-2.26179	3.90143	2.94e-20	Down		PI15	6525.58	1634.52	-2.03982	6.60842	3.15e-07	Down
TMC8	489.532	1332.4	1.40966	3.94078	4.45e-91	Up		GSTM5	651.031	272.256	-1.41908	3.493	3.67e-06	Down		SLCO5A1	108.847	39.557	-1.60234	0.774272	4.91e-09	Down
PNOC	21.6293	78.6753	1.83078	-0.114597	1.88e-57	Up		AC008870.1	31.1741	4.34615	-2.67455	-1.22367	1.83e-09	Down		MMP7	5682.14	2338.51	-1.50622	6.47267	3.56e-06	Down
GNG4	1105.67	411.932	-1.54252	3.7535	2.65e-21	Down		IL2RA	396.847	141.41	-1.63744	2.58839	1.52e-19	Down		MMP20	36.4397	4.29114	-3.35454	-0.717632	6.22e-09	Down
XIRP1	81.1401	227.254	1.40071	1.35686	2.08e-26	Up		KLRC1	40.6376	14.8462	-1.56276	-0.600959	9.02e-15	Down		MMP13	1010.45	3581.01	1.67645	4.56812	1.99e-16	Up
GDNF	173.707	55.9012	-1.71613	0.980197	1.63e-20	Down		LACRT	537.746	45.2821	-3.67547	2.87652	1.95e-05	Down		CLCA2	1131.97	4221.42	1.5717	4.75374	1.37e-06	Up
IL7R	851.843	2838.22	1.73491	4.90918	1.28e-68	Up		TESPA1	352.28	148.026	-1.38168	2.44741	6.34e-17	Down		SLC3A1	35.0065	10.8734	-2.04165	-0.505509	7.59e-10	Down
ENHO	517.599	202.624	-1.38253	2.66524	5.91e-25	Down		GPR55	84.6871	24.8205	-1.91226	0.400835	9.24e-17	Down		CILP	5822.72	15410.3	1.35529	6.90926	2.38e-14	Up
CXCL11	527.759	1630.12	1.53142	4.14192	7.2e-39	Up		WNT10A	154.689	42.5513	-1.93447	1.24726	1.44e-20	Down		PCDH10	460.043	1608.72	1.35703	3.61869	0.000160259	Up
CD52	671.685	3044.67	2.20535	5.0088	4.74e-104	Up		PCDH8	45.5835	8.67949	-2.47719	-0.444004	4.32e-08	Down		COL2A1	6274.99	2234.47	-1.68469	6.57091	0.000163957	Down
ZPLD1	297.998	108.767	-1.62479	1.91998	1.01e-18	Down		SCEL	119.793	14.0385	-3.12829	0.859257	2.64e-10	Down		PTPRQ	159.744	52.6076	-1.68731	1.22771	0.000138613	Down
SERPINA6	4393.75	1634.72	-1.6642	5.75694	1.45e-09	Down		IGF2BP3	68	28.5897	-1.91963	0.137814	2.76e-09	Down		LUM	26377.7	75262.9	1.43367	9.12492	1.07e-30	Up
FABP4	1678.88	4686.24	1.43264	5.75275	5.56e-21	Up		MYO1G	921.047	404.256	-1.37584	3.87677	3.66e-25	Down		ASCL1	628.287	118.481	-2.40471	3.08258	3.59e-05	Down
VSTM2A	2360.13	917.555	-1.31914	4.79696	2.45e-06	Down		LIMD2	1696.38	622.923	-1.56498	4.78035	3.06e-23	Down		SSTR1	82.8556	39.443	-1.43489	0.643486	5.01e-05	Down
KRT4	890.403	361.254	-1.40775	3.51805	3.74e-07	Down		BLK	170.995	50.141	-2.14489	1.48724	4.01e-12	Down		HDC	1305.88	121.316	-3.4588	4.25615	8.8e-13	Down
KRT83	92.694	27.0471	-1.99146	0.305667	8.73e-22	Down		GABBR2	150.235	15.7051	-3.26309	1.03521	1.22e-11	Down		GCNT3	156.552	52.2405	-1.70793	1.24607	5.7e-06	Down
TRH	2809.11	484.153	-2.84754	4.91438	2.62e-28	Down		SIT1	279.579	104.782	-1.67899	2.14227	1.41e-18	Down		PIF1	227.838	96.038	-1.39308	1.86841	1.17e-13	Down
FPR2	14.3664	42.6024	1.4795	-1.02403	5.94e-39	Up		DMRT1	8.30353	1.41026	-2.52836	-2.70882	2.66e-08	Down		RHCG	501.991	31.5949	-3.99167	2.84433	1.15e-13	Down
GRIK1	140.86	47.1012	-1.48153	0.6872	7.11e-21	Down		CD72	408.664	186.859	-1.31045	2.7066	1.92e-21	Down		SH3GL3	30.8017	4.83544	-2.81907	-0.994977	2.67e-10	Down
OPRPN	786.608	364.193	-1.81654	3.49061	1.24e-08	Down		IRF4	760.179	278.167	-1.75453	3.55896	9.07e-16	Down		CHST4	73.1832	33.2532	-1.62147	0.0935952	4.44e-05	Down
NPTX1	226.192	71.7765	-1.60879	1.31196	8.94e-27	Down		FGFBP1	127.4	17.3718	-2.90614	0.960594	1e-08	Down		RPL3L	118.3	16.7468	-2.46265	0.486098	1.7e-12	Down
SCG2	823.065	212.468	-2.268	3.44911	1.38e-46	Down		FGFBP2	90.0047	26.3462	-1.5833	0.428343	9.23e-08	Down		MAPK4	315.647	89.5063	-2.09057	2.26021	2.33e-06	Down
CXCR6	157.086	454.308	1.47272	2.34151	1.28e-66	Up		SLCO5A1	113.016	39.8974	-1.60731	0.810641	3.8e-16	Down		IL19	129.412	29.6962	-1.90023	0.812729	4.36e-05	Down
IL16	714.269	1875.7	1.34858	4.41507	1.73e-121	Up		MMP7	6768.1	2348.74	-1.74283	6.72762	9.89e-10	Down		FBN3	240.041	30.9747	-3.01734	1.81872	5.62e-15	Down
CTSW	178.603	504.32	1.47179	2.54061	3.03e-54	Up		MMP20	28.1224	4.34615	-2.82962	-1.17095	2.15e-10	Down		KLK3	72.9397	263.646	2.02878	0.848306	1.02e-06	Up
KLHL6	323.918	916.972	1.49729	3.35182	3.6e-123	Up		CASP5	20.6941	7.20513	-1.61297	-1.54286	4.9e-14	Down		PADI3	183.129	92.038	-1.33593	1.69442	0.00143359	Down
THEMIS	74.8233	222.082	1.59499	1.26758	2.43e-54	Up		SLC3A1	44.96	10.9615	-2.11111	-0.423416	9.1e-11	Down		PROK1	135.004	10.3924	-3.63362	0.918206	2.63e-10	Down
CCL19	573.172	2144.53	1.83415	4.52957	4.41e-40	Up		MYPN	61.5247	19.2564	-1.68818	0.0496434	0.00044211	Down		LHX9	30.7263	7.98734	-2.16886	-0.835061	1.35e-05	Down
PARP15	81.8793	291.414	1.84862	1.65042	1.12e-105	Up		IL21	5.00941	0.987179	-2.45486	-3.2476	4.6e-12	Down		HORMAD1	231.821	81.9367	-1.97789	1.85455	4.91e-05	Down
ABCD2	51.2737	137.259	1.36321	0.63576	1.45e-47	Up		CXCL9	12174.3	2324.76	-2.49791	7.48133	6.01e-23	Down		S100A8	4069.28	1342.58	-1.97118	6.11692	6.3e-06	Down
CST9	1259.14	394.193	-1.76099	3.82152	1.31e-11	Down		CD27	564.951	173.077	-1.92822	3.18674	3.95e-23	Down		ST6GAL2	531.377	1423.05	1.34921	3.4657	4.58e-20	Up
XCR1	45.7694	144.969	1.63471	0.65122	3.56e-60	Up		ITGB7	335.991	143.628	-1.42626	2.38562	4.32e-21	Down		C1QL2	64.5754	5.91139	-3.55544	0.0596639	1.37e-09	Down
SULT1B1	48.7047	144.111	1.89023	0.781682	3.22e-38	Up		PSTPIP1	484.713	158.821	-1.76423	2.96073	2.68e-29	Down		NT5DC4	12.5474	3.8481	-1.83294	-2.14388	9.53e-12	Down
CD7	207.815	526.106	1.30434	2.69275	2.73e-40	Up		BCL2A1	460.247	140.346	-1.84669	2.75978	1.3e-19	Down		SLC4A10	160.584	444.329	1.32941	1.72754	5.51e-05	Up
TLR10	69.1638	234.494	1.73992	1.33487	1.15e-73	Up		HAPLN3	2049.29	832.987	-1.34949	4.99555	2.73e-14	Down		CDCA7	836.319	292.861	-1.61609	3.6489	7.23e-10	Down
LEP	142.95	464.981	1.68845	2.34797	4.17e-21	Up		RHCG	336.306	31.8974	-3.04322	1.94403	6.51e-12	Down		TRPM8	89.097	34.9114	-1.60516	0.399451	0.000135036	Down
GPR171	55.2694	179.576	1.66547	0.98707	4.66e-59	Up		SH3GL3	13.9647	4.88462	-1.69458	-1.96056	2.18e-06	Down		TAGLN3	36.5905	4.34177	-3.12253	-0.793191	1.56e-08	Down
PCSK1	5561.56	864.501	-2.96979	6.01019	1.96e-34	Down		MAPK4	227.784	90.6538	-1.47907	1.7135	0.000110087	Down		MUC4	280.226	106.215	-1.83588	2.16167	2.69e-07	Down
TBC1D10C	301.638	787.72	1.39122	3.24263	7.05e-70	Up		FBN3	198.094	31.3462	-2.64915	1.49484	4.29e-13	Down		CORIN	277.028	744.671	1.3685	2.54586	2.32e-18	Up
ZNF683	107.002	283.344	1.36971	1.72866	9.51e-41	Up		KLK3	82.3929	267.026	1.61163	1.17308	2.54e-05	Up		ADAMTS16	407.789	1072.68	1.3088	3.10012	2.85e-11	Up
KCNA3	38.5776	128.579	1.74333	0.470406	2.16e-73	Up		PADI1	18.5647	6.14103	-1.68093	-1.63986	6.7e-07	Down		LIX1	28.6509	8.37975	-2.00323	-0.964043	1.14e-06	Down
CD19	47.1638	230.974	2.30142	1.32461	1.06e-59	Up		DMRTA2	16.3529	1.57692	-3.22438	-1.91123	8.27e-11	Down		GABRB2	70.125	199.557	1.39933	0.649206	2.46e-15	Up
ZBED2	40.9504	127.487	1.60429	0.563645	9.73e-39	Up		XCL1	59.8	24.5256	-1.45112	-0.0574358	3.81e-15	Down		CPLX2	1097.08	261.025	-2.04951	3.90774	0.0039692	Down
CD163	1822.24	4751.49	1.33713	5.72986	2.96e-77	Up		XCL2	55.3929	18.4103	-1.7541	-0.178935	1.88e-17	Down		GFRA3	143.636	30.1646	-1.9685	1.13316	4.25e-07	Down
ZC3H12D	77.2759	209.518	1.41766	1.29581	6.89e-81	Up		FCRL5	487.372	153.077	-2.12216	3.00796	2.19e-14	Down		RASGEF1C	53.4461	24.0633	-1.57325	-0.225032	1.12e-05	Down
CD28	149.444	440.718	1.50858	2.2673	6.74e-95	Up		HORMAD1	258.529	82.9231	-2.05699	1.95922	7.27e-06	Down		CLVS2	110.218	6.64557	-4.43246	0.864989	1.03e-09	Down
SMCO3	181.147	63.2871	-1.62726	1.19095	7.8e-24	Down		S100A8	6466.8	1358.96	-2.50368	6.64807	3.9e-09	Down		EGFR	4783.88	2588.66	-1.33605	6.56382	1.28e-05	Down
PRR26	26.2069	56.1459	1.42567	-0.0527647	5.4e-23	Up		PTPN7	1008.18	356.436	-1.68419	3.96767	2.11e-29	Down		IGFBP1	8.21983	31.7215	1.98042	-2.14373	4.11e-12	Up
FUT7	24.3793	69.3929	1.47617	-0.231591	2.83e-53	Up		C1QL2	38.1976	5.98718	-2.73783	-0.685099	1.81e-09	Down		STRA8	22.1121	8.17722	-2.06064	-1.09108	0.00083968	Down
PRF1	218.871	618.08	1.46567	2.82631	4.92e-56	Up		NT5DC4	16.8894	3.88462	-2.21224	-1.8026	2.11e-17	Down		IGSF1	1645.36	1005.05	-1.47652	4.8208	0.000539948	Down
BHLHE22	76.028	190.852	1.33615	1.13853	5.3e-52	Up		SLC4A10	121.918	450	2.08119	1.33673	1.52e-13	Up		ARHGAP36	671.496	316.456	-1.58758	3.8245	0.0110553	Down
FCRL6	43.3384	121.325	1.41581	0.480348	4.86e-62	Up		TRPM8	147.866	35.3333	-2.26738	1.0616	5.4e-08	Down		FATE1	34.4828	5.36709	-2.35387	-1.21381	5.18e-10	Down
PENK	36.694	174.047	1.74813	0.811328	1.47e-20	Up		PLAC8	255.4	94.2308	-1.6887	1.97426	5.75e-16	Down		MAGEA4	354.086	124.354	-2.38562	2.42418	0.00585194	Down
CCL13	54.6875	158.468	1.47126	0.841181	1.13e-29	Up		GZMA	673.704	224.846	-1.77425	3.38958	1.57e-22	Down		TRIM55	65.7198	23.5696	-1.33626	-0.0968735	0.00077529	Down
GPR88	184.075	61.5482	-1.48484	1.07733	1.53e-17	Down		TIMD4	61.4376	26.0641	-1.52524	-0.0294575	7.37e-12	Down		FAM83A	542.808	265.582	-1.349	3.19861	0.00012962	Down
TIGIT	236.192	785.896	1.67652	3.06226	4.94e-62	Up		SCML4	157.616	47.8718	-1.98334	1.32225	5.33e-22	Down		FAM135B	255.994	86.2278	-1.69373	1.93383	3.04e-06	Down
FAM181B	127.515	65.4094	-1.36243	1.06109	1.21e-13	Down		STRA8	20.6235	8.28205	-1.61259	-1.45647	0.00244984	Down		CDKN2A	1521.07	447.62	-1.89012	4.60925	1.31e-13	Down
P2RY8	272.075	710.289	1.3477	3.04918	4.94e-81	Up		GPR174	105.911	38.0256	-1.70932	0.68006	1.33e-15	Down		LCN2	1339	3669.16	1.77038	5.05952	1.12e-09	Up
VMO1	97.7586	659.673	2.00157	2.21317	1.78e-54	Up		IL2RG	3175.46	930.885	-1.92736	5.59429	3.93e-29	Down		CACNA1B	96.6767	23.1772	-2.23087	0.636782	3.14e-10	Down
LCK	330.858	1036.8	1.61263	3.50921	9.43e-73	Up		MAGEA4	318.932	125.936	-2.189	2.27991	0.00643055	Down		RGR	25.5065	4.53165	-2.51996	-1.15438	9.66e-06	Down
CCR4	125.974	418.6	1.69739	2.12347	9.74e-84	Up		DOK2	633.362	249.577	-1.50118	3.33011	2.02e-25	Down		HABP2	50.7478	197.329	1.75327	0.212322	2.64e-11	Up
SH2D1A	105.244	375.769	1.79613	1.98021	1.61e-66	Up		RGS20	34.1976	14.5128	-1.39439	-0.774969	1.6e-08	Down		INA	119.912	6.77215	-4.21963	0.829123	5.22e-15	Down
CLECL1	26.5733	66.9953	1.30789	-0.30522	2.09e-67	Up		DNAJC5B	106.911	45.7692	-1.38035	0.757483	1.57e-13	Down		ADAM12	4292.89	11748.1	1.37207	6.48165	1.03e-25	Up
MUC6	5848.26	2185.48	-1.36506	6.12402	7.5e-09	Down		TRIM55	99.9059	23.8718	-2.04856	0.56607	2.99e-07	Down		DRD2	134.295	31.0886	-2.1203	0.98794	2.54e-09	Down
IKZF1	641.134	1881.77	1.5214	4.36034	1.41e-107	Up		FAM83A	572.986	247.41	-1.30961	3.19173	9.9e-05	Down		KIRREL3	84.1358	19.2911	-2.29732	0.402994	1.19e-13	Down
EVI2B	610.64	1717.16	1.44894	4.24503	1.9e-123	Up		GSDMC	302.322	135.385	-1.31807	2.29702	9.95e-07	Down		SCN2B	42.5194	109.405	1.31441	-0.166349	6.36e-10	Up
C16orf54	122.032	396.028	1.67079	2.10442	2.46e-92	Up		CDKN2A	1104.63	449.59	-1.40767	4.18171	1.54e-11	Down		HMGA2	63.9375	35.4051	-1.37751	0.516209	2.21e-05	Down
BTLA	43.6422	161.558	1.88159	0.792625	3.82e-67	Up		LCN2	1554.4	3716.17	1.66159	5.18562	2.77e-09	Up		MMP3	557.944	1393.86	1.32652	3.5384	4.77e-12	Up
CXCR3	149.175	494.993	1.68046	2.45063	6.48e-70	Up		CACNA1B	53.0212	23	-1.34071	-0.171127	3.35e-06	Down		MAT1A	270.864	91.7089	-1.69625	2.02593	2.55e-07	Down
TRABD2A	70.3319	191.478	1.39565	1.17679	1.28e-52	Up		CDHR1	86.9976	31.2051	-1.6008	0.45961	1.17e-11	Down		ITIH2	44.3685	151.089	1.62843	-0.0789338	1.08e-15	Up
SLIT1	676.582	147.419	-2.05147	2.75933	2.42e-30	Down		RGR	18.9647	4.58974	-1.84937	-1.71486	0.000140521	Down		POU4F1	37.7845	8.86076	-2.03115	-0.845707	0.000534896	Down
TTC24	6.98276	24.6682	1.7853	-1.74482	3.71e-47	Up		HABP2	71.0541	199.846	1.34722	0.52219	2.22e-07	Up		SPOCK1	2015.12	5582.23	1.3542	5.42468	7.08e-23	Up
DMBT1	51.403	591.788	3.00086	2.06276	5.09e-43	Up		NPFFR1	45.7459	15.1923	-1.82526	-0.45174	3.76e-15	Down		OLAH	50.6724	11.1772	-2.65604	-0.42361	1.93e-08	Down
CLEC17A	14.5216	53.9176	1.89525	-0.73459	5.24e-50	Up		INA	103.539	6.82051	-3.88879	0.533685	6.98e-17	Down		ZIC1	310.94	75.8987	-1.86464	2.24339	1.51e-05	Down
DNER	215.733	101.118	-1.31084	1.56188	1.87e-11	Down		SYT8	557.268	154.218	-1.78132	3.09406	1.58e-07	Down		SPHKAP	42.4246	14	-1.42912	-0.591077	0.00318997	Down
PDCD1	70.3297	205.456	1.49778	1.27216	5.07e-46	Up		KCTD14	234.146	653.179	1.83564	2.43825	1.61e-22	Up		CERS3	52.7608	16.0759	-1.89406	-0.221679	6.24e-08	Down
CNR2	15.5927	70.8965	2.18137	-0.397067	9.74e-61	Up		POU4F1	25.2518	8.96154	-1.52084	-1.27659	0.00152719	Down		GPR26	522.959	22.5823	-4.5056	2.97348	9.29e-13	Down
INSYN2A	1310.11	494.791	-1.46845	3.94602	1.6e-18	Down		OLAH	28.2918	11.2949	-1.90771	-1.07727	8.33e-07	Down		SRSF12	112.744	37.1392	-1.61975	0.787586	5.62e-09	Down
NUGGC	33.6142	113.231	1.74709	0.33957	4.25e-68	Up		DMP1	30.24	10.2179	-2.70932	-0.113182	3.83e-09	Down		CHODL	160.539	49.5063	-1.62053	1.37815	8.38e-07	Down
PAX5	86.4526	340.774	2.03885	1.86646	2.83e-38	Up		MEPE	73.08	7.88462	-4.43684	1.22636	1.54e-12	Down		MAGEC1	38.3685	195.38	2.23391	-0.112154	2.35e-08	Up
MYT1	422.655	107.541	-1.99905	2.185	1.3e-34	Down		ZIC1	226.809	76.859	-1.37616	1.80744	0.000249883	Down		SLC24A2	237.216	791.911	1.66193	2.3859	7.24e-22	Up
C8orf86	40.2543	15.3459	-1.43434	-1.03415	2.52e-19	Down		CPB1	49205.4	278673	2.33164	10.3244	8.82e-09	Up		ADCY8	25.0927	5.49367	-2.20365	-1.29245	2.62e-05	Down
GIMAP5	48.1444	135.8	1.50085	0.644226	2.51e-89	Up		BANK1	373.127	182.923	-1.31615	2.57229	6.95e-09	Down		RAET1L	40.1466	12.9114	-1.80992	-0.586377	1.9e-05	Down
CCDC196	64.8642	25.1459	-1.42869	-0.301514	2e-12	Down		CD96	887.614	313.282	-1.68435	3.75437	1.39e-23	Down		WIF1	626.315	231.051	-1.86952	3.50867	0.000505434	Down
MMP1	1236.1	3710.39	1.47224	5.326	3.53e-20	Up		CD8A	1394.51	451.449	-1.78305	4.4191	1.98e-23	Down		ALX3	13.3384	5.51899	-1.30092	-2.07315	0.00250866	Down
TLR7	364.761	938.445	1.3088	3.38358	8.57e-94	Up		CERS3	51.7647	16.1026	-1.67237	-0.390404	4.45e-07	Down		ART3	549.453	166.949	-2.05283	2.9809	4.73e-05	Down
HLA-DQA1	5408.48	14245.5	1.31795	7.33006	6.91e-74	Up		WNT3A	19.8494	9.5641	-1.33539	-1.36662	2.53e-05	Down		SLC28A1	39.3858	13.481	-1.78221	-0.634788	1.67e-08	Down
DTHD1	15.7306	54.5976	1.75752	-0.744961	1.57e-56	Up		GBP5	3216.9	873.667	-2.18027	5.57942	5.67e-22	Down		HKDC1	12.5366	4.35443	-1.7121	-2.05493	2e-08	Down
SPN	455.722	1294.87	1.47335	3.82991	9.43e-106	Up		GPR26	109.828	22.8718	-2.16377	0.735	1.42e-06	Down		COX6A2	13.1789	4.53165	-1.42596	-2.04948	0.000161837	Down
GZMM	48.2435	166.701	1.78253	0.950126	1.2e-68	Up		CHODL	148.776	50.141	-1.36815	1.16769	2.53e-06	Down		ZIC3	11.6185	3.40506	-2.08	-2.06803	0.000191276	Down
MPEG1	1374.18	3580.1	1.33488	5.30867	1.49e-106	Up		WNT7A	17.7153	4.05128	-2.53558	-1.4806	1.23e-09	Down		LHFPL4	75.153	17.6076	-1.96778	0.0835597	3.58e-05	Down
PDCD1LG2	160.933	425.729	1.33867	2.26235	1.35e-88	Up		MAGEC1	46.8518	197.885	1.69882	0.255446	2.25e-05	Up		ATP2B2	100.584	32.0759	-1.90405	0.781799	1.6e-08	Down
CARD11	272.179	753.214	1.42633	3.10818	2.04e-101	Up		GRIA1	104.682	338.91	1.6529	1.26079	5.83e-07	Up		TMEM171	35.5	11.7342	-1.80442	-0.757513	3.39e-10	Down
TAT	7808.42	2787.11	-1.5311	6.5671	2.39e-11	Down		RAET1L	41.8047	13.0641	-1.84225	-0.525568	5.13e-07	Down		DPYSL5	279.011	20.1772	-3.96325	1.91261	5.54e-10	Down
EGFL6	210.024	513.506	1.33284	2.66959	1.63e-36	Up		ART3	434.191	169.038	-1.67488	2.65458	0.00012489	Down		HPD	88.8513	52.1646	-1.34874	0.917734	6.47e-05	Down
MUC2	4980.25	1185.62	-2.25086	5.90052	3.36e-14	Down		HKDC1	17.6	4.39744	-2.11758	-1.68657	7.85e-15	Down		TMSB15A	254.274	69.0506	-1.91853	1.9495	3.81e-11	Down
BRINP2	708.446	207.915	-1.94827	3.00339	2.1e-25	Down		MS4A1	1134.81	334.372	-2.25853	4.17395	1.04e-11	Down		HTR6	9.51509	2.21519	-2.15284	-2.50914	6.16e-10	Down
CD247	197.696	599.412	1.55024	2.7407	4.32e-68	Up		ATP2B2	137.231	32.4231	-2.10328	1.00137	9.74e-11	Down		CELF3	102.672	17.8228	-2.64494	0.622435	8.84e-10	Down
CD3E	562.864	1945.79	1.73299	4.37642	1.97e-74	Up		TMEM171	37.0941	11.859	-1.79899	-0.737318	2.15e-13	Down		ISL2	12.4224	3.92405	-2.07906	-1.95594	1.02e-06	Down
CR1	49.0948	164.988	1.74286	0.832159	4.22e-62	Up		SLC34A2	3827.62	1409.69	-1.48214	5.84197	4.93e-05	Down		ANKLE1	67.2004	28.557	-1.5086	0.137186	2.8e-12	Down
HLA-DOA	1167.59	3018.27	1.3274	5.08957	4.44e-92	Up		DPYSL5	49.3741	20.4231	-1.54153	-0.359117	0.000676327	Down		TFF2	35.7866	9.4557	-1.96049	-0.884747	2e-05	Down
NCR3	20.9526	57.2141	1.45182	-0.52457	1.01e-39	Up		CD1B	52.1576	15.5641	-1.93394	-0.281362	9.28e-12	Down		CHRNB2	380.601	148.405	-1.42528	2.48787	2.22e-05	Down
C6orf15	432.037	77.6282	-2.67551	2.45248	1.23e-27	Down		NCF1	273.012	118.218	-1.38653	2.12537	4.42e-22	Down		PTGER1	10.1121	4.08861	-1.4201	-2.29069	5.75e-09	Down
SPDYC	635.55	160.176	-2.3152	2.99223	4.42e-19	Down		SLAMF8	1641.55	691.077	-1.37492	4.65019	7.84e-22	Down		COL26A1	76.8901	24.2278	-1.92034	0.412766	3.28e-09	Down
SLFN12L	50.0474	158.066	1.66624	0.809269	2.84e-84	Up		HTR6	6.73412	2.24359	-1.67397	-2.86204	8.47e-10	Down		SCGB3A1	526.726	229.696	-1.3182	3.22008	0.000846433	Down
ARRDC5	8.23707	22.9341	1.45924	-1.70767	3.45e-62	Up		PADI4	14.6706	5.15385	-1.48796	-1.88517	5.25e-07	Down		GRIN2C	232.858	82.7468	-1.73819	1.91736	5.04e-10	Down
ACKR1	751.623	2047.78	1.43376	4.59542	5.92e-28	Up		IRX6	137.405	50.0897	-1.38996	1.06125	4.42e-08	Down		DCD	7801.31	2167.04	-2.53728	7.10429	0.00285271	Down
KLRK1	11.9569	31.3741	1.33081	-1.34403	4.94e-39	Up		ISL2	16.9953	3.96154	-2.26003	-1.76188	1.13e-10	Down		IP6K3	92.9806	19.6203	-2.48574	0.410649	5.87e-09	Down
LTA	34.1853	112.826	1.66589	0.32685	1.81e-66	Up		ADGRG5	225.348	89.3205	-1.57737	1.84657	2.6e-17	Down		MSLNL	26.1983	10.6709	-1.61402	-0.997767	1.26e-05	Down
LTB	342.944	1005.56	1.35456	3.619	8.11e-29	Up		CARMIL2	386.071	136.513	-1.69831	2.63405	1.27e-17	Down		SSTR5	10.0517	2.02532	-2.28674	-2.35383	1.4e-05	Down
PHGR1	207.703	74.7082	-1.68524	1.41348	9.29e-15	Down		TNFRSF13C	296.619	103.487	-1.8283	2.26089	3.28e-13	Down		FGF19	21.1422	7.82278	-1.48915	-1.50874	0.000149353	Down
HLA-DQA2	1059.14	2764.23	1.35218	4.98527	3.87e-37	Up		UBASH3A	212.492	69.4872	-1.78502	1.71184	1.19e-23	Down		BSND	8.74784	2.3038	-2.35887	-2.37497	1.86e-11	Down
OR2I1P	172.675	443.544	1.35703	2.35051	1.59e-23	Up		JAML	915.219	385.474	-1.43818	3.84552	8.82e-22	Down		TMEM82	16.8405	7.39241	-1.458	-1.6467	0.00139762	Down
LILRA4	54.1659	157.936	1.49744	0.830262	5.54e-56	Up		CD3G	494.386	169.474	-1.73629	2.89619	3.28e-22	Down		MATN1	20.6121	8.31646	-1.48259	-1.43846	1.06e-10	Down
TNFRSF13B	18.5905	68.6518	1.81629	-0.325932	1e-40	Up		CXCR5	24.1576	7.01282	-2.0967	-1.29117	2.95e-13	Down		LHX8	10.625	35.0506	1.70385	-1.68288	6.48e-07	Up
LEFTY1	36.8448	12.6729	-1.6491	-1.0485	6.92e-33	Down		CCR5	1284.9	520.641	-1.4876	4.26846	2.03e-26	Down		BRINP3	497.442	1289.03	1.3758	3.36725	0.00232122	Up
RTL9	198.39	27.5482	-2.45208	0.599761	3.08e-55	Down		FCRL3	291.005	84.4231	-2.08348	2.1722	4.41e-16	Down		KCNJ9	6.15517	2.62025	-1.30549	-2.93713	6.8e-08	Down
SIGLEC12	21.4677	53.5247	1.37986	-0.621819	1.67e-24	Up		HK3	422.104	146.821	-1.64512	2.70339	1.11e-19	Down		FCRLB	648.961	280.671	-1.35257	3.37526	3.01e-05	Down
IGLL5	1784.46	5402.88	1.59137	5.99597	1.23e-27	Up		COL26A1	60.1341	24.4103	-1.51303	0.0594564	1.14e-08	Down		EN1	1057.66	269.684	-2.21141	4.0457	1.01e-09	Down
MTRNR2L8	76.4159	44.4118	-1.41783	0.883436	1.12e-23	Down		SCGB3A1	1001.42	232.603	-2.14418	4.02804	9.7e-07	Down		IVL	58.2091	21.3038	-1.79978	0.0596057	0.000732601	Down
TIFAB	30.222	99.8518	1.68559	0.109444	6.47e-54	Up		IKZF3	1974.58	891.026	-1.39083	4.93894	1.72e-12	Down		PGLYRP4	35.0517	6.29114	-2.61644	-0.751723	2.55e-07	Down
CYP2A6	5920.35	1676.62	-2.09321	6.02978	1.55e-15	Down		IP6K3	52.0447	16.8974	-1.64497	-0.345155	2.52e-05	Down		S100A9	9990.94	4659.65	-1.41772	7.40784	0.000284079	Down
TMEM179	142.159	46.4329	-1.57769	0.732536	2.08e-12	Down		GNG3	16.2094	41.6667	1.4363	-1.36275	3.88e-21	Up		TAFA4	11.2586	3.11392	-1.81228	-2.35241	1.07e-05	Down
MYH4	6.98491	16.2447	1.35213	-1.96834	2.79e-30	Up		BSND	6.25647	2.30769	-1.51474	-2.96838	5.33e-08	Down		CCKAR	3.31897	9	1.36918	-3.30153	7.08e-08	Up
SPIB	238.5	655.515	1.32583	2.92646	8.68e-16	Up		GBP4	5342.76	2076.81	-1.48542	6.31075	1.13e-19	Down		CXCR1	26.222	85.8861	1.41947	-0.806546	5.57e-09	Up
CCL5	1514.05	4369.76	1.47315	5.62439	2.67e-56	Up		GFI1	164.635	69.7692	-1.40195	1.38306	2.56e-19	Down		CRYBA2	32.0496	2.67089	-3.81819	-0.856283	5.82e-13	Down
SSTR3	9.98922	34.4776	1.69248	-1.32265	6.21e-46	Up		SLAMF6	640.64	207.654	-1.88473	3.29679	4.98e-23	Down		CADPS	207.571	47.2532	-2.31705	1.79672	2.5e-10	Down
								OXER1	113.682	48.9744	-1.36352	0.970627	5.23e-12	Down		PTX3	363.392	119.392	-1.79463	2.40899	2.46e-07	Down
								FCAMR	58.2094	5.12821	-3.60643	-0.182002	8.41e-14	Down		CXCL5	144.358	23.4937	-2.73386	1.0659	2.9e-09	Down
								EN1	894.087	271.397	-1.86044	3.73952	7.57e-10	Down		CAMK2N2	88.1444	33.2911	-1.48283	0.466881	1.79e-10	Down
								IVL	112.574	21	-2.59235	0.841753	5.37e-07	Down		MELTF	2398.15	859.443	-1.64916	5.31719	1.85e-11	Down
								SPRR3	162.007	69.7564	-1.3598	1.31814	0.0346116	Down		CAMKV	34.0711	2.05063	-4.16652	-0.861721	1.52e-14	Down
								PGLYRP4	35.5576	6.37179	-2.42608	-0.900696	1.58e-08	Down		PRSS12	299.638	115.127	-1.33442	2.17856	9.35e-06	Down
								S100A9	13866.7	4718.29	-1.78105	7.7734	9.61e-07	Down		SCGB3A2	34.8621	10.4937	-1.74312	-0.897969	1.16e-05	Down
								S100A12	10.6588	4.85897	-1.33878	-2.24509	6.7e-06	Down		CARTPT	11759.3	918.203	-3.51058	7.66336	0.000434122	Down
								EOMES	282.767	97.8077	-1.72763	2.12188	3.47e-18	Down		TERT	44.2996	13.1899	-1.9388	-0.510109	1.17e-11	Down
								TRAT1	184.6	57.5513	-1.93663	1.49467	1.53e-19	Down		ACSL6	209.823	80.8734	-1.56489	1.62973	2.85e-09	Down
								FCRL1	118.767	33.9744	-2.34357	0.966885	1.49e-10	Down		FABP7	1616.51	306.873	-2.14629	4.64281	0.000126405	Down
								PYHIN1	242.04	81.1795	-1.79719	1.89064	2.94e-22	Down		TLX3	16.3039	0.101266	-6.4859	-1.76067	6.32e-14	Down
								AIM2	250.593	67.0897	-2.22628	1.95931	8.36e-23	Down		KCNK5	1324.16	467.076	-1.61194	4.34398	9.87e-09	Down
								CTLA4	242.292	70.4615	-2.00596	1.89875	2.84e-25	Down		SHH	52.3922	8.60759	-2.55626	-0.504201	1.73e-08	Down
								ICOS	247.755	71.6795	-2.01248	1.89849	9.37e-23	Down		COL1A2	197854	516983	1.30973	12.0151	3.1e-22	Up
								PTX3	333.351	120.423	-1.65331	2.30542	6.01e-09	Down		DEFB1	358.282	146.481	-1.86186	2.75568	3.1e-06	Down
								CXCL5	148.2	23.7949	-2.73953	1.10513	3.99e-11	Down		TMEM74	17.2004	5.43038	-1.74726	-1.7518	6.02e-08	Down
								CXCL1	185.958	87.8077	-1.47543	1.5965	2.29e-06	Down		DIRAS2	81.2349	22.7215	-1.78079	0.233022	5.67e-07	Down
								PRSS12	428.847	116.5	-1.83152	2.67164	8.77e-10	Down		C8orf34	134.289	40.962	-1.79708	1.10648	1.67e-07	Down
								SCRG1	161.809	312.077	1.43973	1.78551	1.52e-07	Up		NGB	16.5431	7.18987	-1.47987	-1.65785	0.000502275	Down
								SCGB3A2	29.4424	10.6154	-1.53845	-1.06152	2.11e-06	Down		SOHLH1	20.8793	3.10127	-2.69242	-1.57023	8.89e-07	Down
								ADGRF2	12.4188	4.11538	-1.57833	-2.27083	1.52e-05	Down		RAPSN	24.4612	8.10127	-1.8915	-1.06463	1.92e-09	Down
								ACSL6	181.861	81.5256	-1.35251	1.46018	1.27e-10	Down		CMTM5	25.9957	6.51899	-1.99967	-1.2206	9.49e-06	Down
								GDF9	653.958	201.359	-1.95248	3.19218	4.32e-08	Down		SVOP	43.0453	14.5949	-1.41135	-0.753821	0.0102327	Down
								FABP7	5441.99	310.795	-3.6664	6.14196	1.47e-08	Down		AMN	31.1703	7.39241	-2.27145	-0.849929	8.05e-15	Down
								SAMD3	144.824	57.6154	-1.51434	1.18488	5.52e-21	Down		FBN1	11986.7	33434.7	1.41127	7.9572	4.75e-29	Up
								PHKG1	339.48	76.9359	-2.34149	2.53735	6.36e-14	Down		LRTM2	181.67	76.2532	-1.38438	1.49693	0.000614898	Down
								CSMD3	61.8188	139.808	1.46612	0.225594	0.000384027	Up		CKB	3405.34	1416.56	-1.37569	5.78177	5.17e-09	Down
								SOHLH1	12.1012	3.14103	-1.99191	-2.15708	4.15e-05	Down		NETO1	40.8793	148.873	1.73559	0.0315559	3.97e-15	Up
								RAPSN	27.4941	8.01282	-1.60745	-1.27489	4.54e-08	Down		LMO1	36.3685	5.70886	-2.73136	-0.769075	3.26e-10	Down
								CMTM5	23.5435	6.58974	-1.80392	-1.36743	6.23e-06	Down		CRABP1	2531.95	451.797	-2.67724	5.44313	5.98e-08	Down
								AMN	25.6824	7.38462	-1.82063	-1.23275	5.76e-13	Down		A2ML1	1118.47	125.165	-3.32138	4.04369	1.25e-12	Down
								SERPINB7	189.981	62.2949	-1.38485	1.32196	0.000120567	Down		TMPRSS5	69.403	22.4557	-1.82486	0.218401	2e-11	Down
								LMO1	22.2141	5.78205	-1.93827	-1.45627	8.73e-08	Down		HTR3A	24.8664	7.21519	-2.05105	-1.17818	8.12e-07	Down
								PRKCB	965.073	400.436	-1.50997	3.88217	1.07e-17	Down		PLIN1	964.183	2488.01	1.36569	4.34156	3.28e-09	Up
								CLEC4E	178.805	55.8974	-1.89216	1.4792	7.75e-20	Down		GREM1	2074.4	5499.52	1.31624	5.41488	2.13e-17	Up
								CLEC4D	33.6847	6.21795	-2.60205	-0.804798	3.51e-12	Down		NAT16	12.0086	1.36709	-3.00939	-2.29417	7.06e-12	Down
								A2ML1	958.793	126.705	-3.04202	3.79176	1.48e-12	Down		B4GALNT2	186.688	768.81	1.661	2.14921	5.32e-09	Up
								HTR3A	68.1859	7.28205	-3.23253	-0.0533295	1.36e-12	Down		RBFOX3	16.1207	4.26582	-1.95666	-1.79805	5.31e-08	Down
								MEI1	286.327	116.423	-1.54511	2.24043	6.88e-20	Down		LPO	77.4935	6.94937	-3.61846	0.302891	1.41e-16	Down
								SNX20	856.788	339.538	-1.49423	3.70341	1.83e-27	Down		GPD1	612.728	1497.28	1.31061	3.68949	1.22e-08	Up
								CD3D	687.151	184.91	-2.07054	3.4229	7.87e-27	Down		TTYH1	1038.75	191.734	-2.28297	4.03279	1.39e-09	Down
								LPO	24.7318	7.02564	-1.83095	-1.32902	2.82e-10	Down		TMEM145	403.709	132.367	-1.78277	2.64119	1.47e-10	Down
								JSRP1	104.28	38.1154	-1.7034	0.95157	3.31e-11	Down		NLRP7	54.0409	6.50633	-3.06527	-0.42951	1.79e-12	Down
								NIBAN3	159.922	44.9615	-2.13261	1.36108	6.9e-14	Down		LY6D	626.108	34.4684	-4.44379	3.43387	3.76e-12	Down
								AQP2	12.5671	5.46154	-1.3202	-2.12458	0.00126353	Down		GPT	363.802	149.38	-1.36816	2.61753	3.2e-09	Down
								LAIR2	33.0918	10.4744	-1.91803	-0.805267	6.24e-15	Down		KLK2	23.7737	141	2.46769	-0.342279	1.52e-17	Up
								KIR3DL1	7.70353	2.20513	-1.86282	-2.73103	1.44e-10	Down		KLK6	1270.75	264.443	-2.4807	4.34192	2e-07	Down
								NLRP7	32.0612	6.53846	-2.56149	-0.882239	3.67e-18	Down		KRT1	90.6358	25.7089	-2.06064	0.742244	7.06e-06	Down
								LY6D	775.941	34.9103	-4.50202	3.52255	1.07e-14	Down		RCOR2	462.606	153.747	-1.79209	2.8878	8.64e-14	Down
								TMIGD2	27.9129	8.66667	-1.82032	-1.07858	5.24e-16	Down		MGAT5B	252.847	102.316	-1.45069	1.98833	1.07e-06	Down
								KLK6	1303.35	267.833	-2.43479	4.32887	2.48e-08	Down		KRT24	69.1552	27.8228	-1.61243	0.290404	0.00338066	Down
								KRT1	3009.88	26.0385	-6.85154	5.47676	1.44e-18	Down		GNG4	1105.67	228.152	-2.51263	4.07838	1.91e-11	Down
								RCOR2	361.007	155.013	-1.3757	2.52307	5.8e-09	Down		H1-4	54.3082	253.025	2.05089	0.999004	2.37e-17	Up
								TMC8	1332.4	509.064	-1.56065	4.38583	6.9e-26	Down		HR	1441.52	585.987	-1.36546	4.51145	2.17e-09	Down
								BATF2	670.944	247.41	-1.62651	3.34868	2.63e-15	Down		LGI3	15.4289	6.50633	-1.53545	-1.68138	6.62e-06	Down
								CCDC88B	1011.98	416.141	-1.43311	4.06876	5.12e-20	Down		COL3A1	176514	465338	1.33411	11.8359	3.59e-23	Up
								PNOC	78.6753	29.4231	-1.75324	0.419734	3.51e-15	Down		GDNF	173.707	53.1772	-1.68385	1.38176	4.79e-05	Down
								H1-4	67.5835	255.705	1.70119	1.219	1.01e-10	Up		LRP1B	615.722	1317.34	1.41044	3.65781	1.27e-05	Up
								XIRP1	227.254	79.0385	-1.32678	1.8125	1.89e-07	Down		HTR1E	12.6272	4.1519	-1.70715	-2.20721	9.59e-05	Down
								TAP1	12022.5	5169.28	-1.33521	7.53354	5.32e-18	Down		ENHO	517.599	211.241	-1.31212	3.00435	3.35e-06	Down
								IL7R	2838.22	1218.22	-1.42182	5.4496	3.6e-15	Down		NTSR2	21.1315	2.22785	-3.54234	-1.41589	1.54e-10	Down
								VXN	267.193	114.756	-1.39331	1.9757	3.29e-07	Down		VXN	388.192	114.025	-1.91963	2.43954	4.26e-10	Down
								CXCL10	5811.04	1781.06	-1.96441	6.44411	7.94e-17	Down		GSG1L	36.9267	13.8861	-1.46653	-0.655669	0.000140313	Down
								CXCL11	1630.12	554.385	-1.82267	4.61713	1.56e-14	Down		NR0B1	15.9526	278.848	4.06309	0.0645955	1.17e-22	Up
								CD52	3044.67	780.41	-2.21477	5.62693	9.2e-21	Down		COL22A1	582.071	254	-1.35697	3.22035	1.14e-06	Down
								SPRR1B	157.849	10	-4.18494	1.37434	2.7e-07	Down		SPRR1B	70.3082	9.93671	-3.13274	0.313793	3.04e-05	Down
								SPRR1A	47.0094	17.2692	-1.82686	-0.304331	0.00319558	Down		ZNF280A	7.18966	2.74684	-1.51046	-2.80696	0.00367837	Down
								BNC1	93.4941	36.3462	-1.50634	0.605329	8.94e-07	Down		BNC1	85.2716	35.9114	-1.54108	0.603345	1.52e-05	Down
								TM4SF4	13.8918	6.39744	-1.36668	-1.93849	1.28e-05	Down		FAM153A	11.2241	4.46835	-1.47011	-2.2098	1.7e-05	Down
								S100G	22.1694	224.013	3.08404	0.00796261	2.85e-14	Up		GPR37L1	136.526	45.8608	-1.72079	1.11169	8.69e-11	Down
								ZPLD1	108.767	338.615	1.54378	1.26715	2.57e-10	Up		NSG2	459.578	48.9747	-3.43332	2.80288	7.42e-11	Down
								NSG2	286.833	49.4359	-2.42256	1.84854	7.67e-08	Down		FABP6	74.0345	31.5949	-1.37062	0.315261	0.000805292	Down
								GPR25	10.6306	2	-2.50931	-2.32817	2.09e-17	Down		MRAP	12.0517	29.2785	1.31547	-1.80552	3.23e-08	Up
								AC021066.1	635.656	181.949	-1.88494	3.39374	4.61e-09	Down		KRT78	18.1401	1.55696	-3.65817	-1.5757	9.42e-09	Down
								KRT6C	128.24	16.9487	-3.27738	1.25144	3.05e-09	Down		SDR9C7	13.4289	3.92405	-1.81965	-2.1279	6.6e-06	Down
								MZB1	2034.92	1016.27	-1.31817	5.1672	1.11e-08	Down		KRT6C	185.925	16.7342	-4.06009	1.985	8.03e-10	Down
								KRT4	361.254	104.064	-1.85245	2.50312	0.000234769	Down		KRT4	890.403	102.747	-3.1824	3.76211	4.17e-06	Down
								KRT83	27.0471	10.7051	-1.31876	-1.09398	8.31e-05	Down		KISS1	17.4116	8.49367	-1.32627	-1.56741	9.99e-08	Down
								CDH2	861.139	2147.86	1.69993	4.05668	4.95e-17	Up		KRT83	92.694	10.5696	-3.27521	0.689938	1.72e-10	Down
								TRH	484.153	1179.5	1.47715	3.24013	4.6e-05	Up		CDH2	620.552	2122.75	1.70965	3.97648	1.22e-14	Up
								FPR2	42.6024	16.9487	-1.62698	-0.590956	1.41e-13	Down		BFSP2	34.5927	14.7468	-1.36468	-0.799031	9.65e-06	Down
								OBP2B	592.414	176.962	-1.87753	3.23287	1.3e-05	Down		CEL	527.075	152.848	-1.88343	2.95416	5.25e-07	Down
								SMR3B	138.144	56.6538	-1.79661	1.24011	0.0107415	Down		TRH	2809.11	1164.86	-1.33271	5.51977	0.010907	Down
								CSN3	2970.23	62.9359	-5.51742	5.52444	6.61e-07	Down		OBP2B	443.306	174.747	-1.42921	2.7761	0.000967714	Down
								KRT13	573.108	230.103	-1.38173	3.24706	0.0096405	Down		NRTN	118.274	28.9367	-2.02527	0.877268	9.76e-14	Down
								NLRP5	48.6118	95.3077	1.43917	0.00662761	9.22e-05	Up		MUC7	29.8534	102.696	1.64231	-0.575019	4.77e-05	Up
								ECEL1	420.489	50.2821	-3.04989	2.60327	2.32e-15	Down		OPRPN	786.608	184.937	-2.4881	3.8842	0.000514415	Down
								PTCRA	20.4635	7.73077	-1.5149	-1.50409	2.57e-17	Down		SMR3B	6591.12	55.9367	-7.43604	6.76367	2e-08	Down
								MAL	128.089	32.3077	-2.12333	0.973061	6.47e-19	Down		CSN3	1383.77	62.1392	-4.40136	4.39965	4.58e-05	Down
								CD8B	313.158	88.3205	-2.00851	2.28643	8.47e-24	Down		NPTX1	226.192	69.557	-1.5527	1.68395	4.08e-06	Down
								CXCR6	454.308	158.423	-1.69538	2.80129	5.26e-25	Down		KCNK3	568.509	165.063	-1.89116	3.1678	7.18e-08	Down
								AGXT	95.4588	6.03846	-3.74249	0.223754	3.2e-11	Down		KRT13	689.526	230.304	-2.0291	3.82015	0.000333549	Down
								CTSW	504.32	148.577	-1.92507	2.98952	2.27e-23	Down		KRT9	31.0453	12.1392	-1.65435	-0.745434	0.000256291	Down
								THEMIS	222.082	89.7179	-1.54261	1.76314	5.32e-17	Down		CDK5R2	53.4483	18.1392	-1.6611	-0.265145	0.00163951	Down
								CCL19	2144.53	623.487	-1.91685	5.06597	1.1e-11	Down		ECEL1	993.907	49.7975	-4.27884	3.78028	1.01e-16	Down
								KRT2	30.7129	7.05128	-2.317	-0.947914	6.18e-08	Down		FGG	114.222	1140	2.54493	2.12506	7.78e-09	Up
								MYEOV	386.588	137.397	-1.47718	2.52964	5.74e-07	Down		FGA	12.3103	1029.43	5.76847	1.11008	1.88e-40	Up
								ARPP21	26.1812	71.1667	1.36562	-0.912163	7.57e-06	Up		FGB	249.494	2773.48	2.82175	3.27137	2.94e-10	Up
								PARP15	291.414	131.987	-1.44583	2.21158	6.87e-16	Down		PAH	165.772	69.9494	-1.35558	1.30268	7.92e-05	Down
								C11orf86	15.0282	9.12821	-1.38631	-1.93278	0.00572764	Down		FBXW10	11.8944	4.89873	-1.43022	-2.17635	4.02e-08	Down
								SLC2A14	80.8918	34.4231	-1.54151	0.481849	7.77e-06	Down		SCG2	823.065	266.392	-2.17377	3.90933	1.86e-08	Down
								CST9	394.193	1419.4	1.82266	3.172	2.45e-06	Up		MAL	94.8772	32.2785	-1.72359	0.570437	3.77e-08	Down
								KCNK7	32.3176	9.67949	-1.78462	-0.901815	7.96e-12	Down		LRRC15	5367.8	16514.5	1.55243	6.87515	2.77e-22	Up
								C1QA	8824.51	3873.05	-1.34814	7.14149	2.84e-23	Down		FADS6	21.6358	4	-2.77986	-1.34871	1.99e-09	Down
								XCR1	144.969	56.3333	-1.61984	1.14326	2.18e-16	Down		MYEOV	524.119	138.392	-2.01888	3.01337	2.38e-08	Down
								CD7	526.106	123.564	-2.25848	3.08207	9.19e-29	Down		GXYLT2	798.907	2208.94	1.39141	4.07028	1.3e-25	Up
								ZNF80	18.4282	5.70513	-1.91553	-1.67413	1.65e-17	Down		C11orf86	37.3556	9.02532	-2.7765	-0.752618	2.09e-05	Down
								CHRNA9	265.701	64.4487	-2.2475	2.09834	4.97e-06	Down		INSM1	547.619	252.367	-1.33225	3.13015	0.00278688	Down
								SLC26A9	109.602	23.4359	-2.46881	0.591206	1.9e-09	Down		FAM166C	82.4806	35.2785	-1.34438	0.40293	4.89e-07	Down
								IL20RB	134.704	42.6923	-1.78095	1.06986	1.57e-12	Down		KCNH6	57.1185	20.1013	-1.6238	-0.232887	8.55e-05	Down
								GPR171	179.576	56.1026	-1.90483	1.48108	5.8e-22	Down		CHRNA9	772.905	63.6962	-3.83024	3.61311	4.64e-10	Down
								TBC1D10C	787.72	258.718	-1.80704	3.67284	4.68e-25	Down		SLC26A9	79.1121	23.2278	-2.20544	0.309375	5.69e-07	Down
								KCNE5	19.1224	6.94872	-1.47183	-1.6385	1.18e-08	Down		IL20RB	92.3858	42.4304	-1.45508	0.741573	1.63e-09	Down
								ZNF683	283.344	76.2821	-2.01751	2.1479	4.88e-23	Down		UGT8	657.591	242.696	-1.57033	3.25412	1.09e-05	Down
								PRR18	17.8376	6.61538	-1.33037	-1.74628	4.43e-05	Down		BRSK2	219.375	91.2152	-1.38696	1.77523	2.58e-06	Down
								KCNA3	128.579	55.9103	-1.46917	1.00336	4.05e-15	Down		LEP	142.95	387.886	1.45243	1.60273	4.26e-07	Up
								CD19	230.974	52.2949	-2.51617	1.93484	2.4e-16	Down		ASPHD1	388.64	152.089	-1.55256	2.64871	1.41e-10	Down
								ERICH5	55.6565	18.2308	-1.38259	-0.288317	6.04e-05	Down		ZIC4	75.7737	26.0127	-1.48684	0.245015	0.00010227	Down
								ZBED2	127.487	26.0641	-2.49161	1.02633	1.42e-23	Down		PCSK1	5561.56	485.785	-4.19462	6.52733	3.33e-12	Down
								KCNJ10	124.202	30.7179	-2.16664	0.904817	5.28e-22	Down		DPP10	71.6422	17.7722	-1.93862	0.172792	0.000198863	Down
								ZC3H12D	209.518	83.3718	-1.52571	1.74146	1.15e-22	Down		GPR156	119.841	50.4304	-1.40207	0.892198	1.54e-07	Down
								SHISA3	34.4329	12.8333	-1.77215	-0.677104	2.13e-08	Down		KCNE5	34.2134	6.87342	-2.28403	-0.942973	1.4e-09	Down
								NEUROG2	29.4988	9.05128	-1.83813	-0.946294	8.84e-05	Down		PRR18	24.4892	6.5443	-1.92492	-1.25791	1.97e-06	Down
								CEP295NL	9.56	4.01282	-1.46765	-2.34508	9.4e-11	Down		C8G	39.2823	17.481	-1.30737	-0.55887	1.49e-13	Down
								LGALS7B	213.487	16.1026	-3.77854	1.67273	2.26e-12	Down		ERICH5	50.2435	18	-1.4379	-0.284471	0.000104502	Down
								TRIML2	13.9482	2.96154	-2.39627	-1.90001	2.36e-09	Down		RPRM	31.1315	12.1139	-1.6666	-0.824178	5.37e-06	Down
								PCARE	10.5176	3.60256	-1.51035	-2.34713	1.81e-05	Down		PGBD5	812.726	250.127	-1.92991	3.62937	8.23e-11	Down
								CIITA	2558.05	1094.08	-1.38299	5.31365	2.09e-24	Down		SLITRK1	68.3815	24.4177	-1.76489	0.206081	0.00112583	Down
[truncated: 199 more rows]

## Sheet: Supplementary File 4
Supplemenatry File 4: The representativeness of DEGs with descending order by random forest algorithm and top 398 representative DEGs expression
[truncated: 1,183 more rows]

[truncated: 3 more sheets: Supplementary File 5, Supplementary File 6, Supplementary File 7]
